# Supplementary material for: Cellular RNA and DNA sensing pathways are essential for the dose-dependent response of human monocytes to ionizing radiation
Source: Front Immunol. 2023 Dec 12;14:1235936. doi: 10.3389/fimmu.2023.1235936 (PMC10751912; doi:10.3389/fimmu.2023.1235936)
Supplement: Supplementary file 2 [file Table_1.xlsx]

## Sheet: Table S1
	Supplementary Table 1
	Cytokine gene expression values (ΔΔCt) in THP1 cells exposed to indicated radiation doses, measured by RT-qPCR analysis of triplicated samples using RT2 PCR array at 48 and 72 hours post-exposure
	Displayed	Target	0Gy 48h Normalized Expression	5Gy 48h Normalized Expression	5Gy 48h Regulation	Compared to Regulation Threshold	15Gy 48h Normalized Expression	15Gy 48h Regulation	Compared to Regulation Threshold		Target	0Gy 72h Normalized Expression	5Gy 72h Normalized Expression	5Gy 72h Regulation	Compared to Regulation Threshold	15Gy 72h Normalized Expression	15Gy 72h Regulation	Compared to Regulation Threshold
	Yes	ADIPOQ	2.23201e-06	1.61057e-06	-1.38585	No change	0.3029	-1.16455	No change		ADIPOQ	8.41406e-05	0.000321434	3.8202	Up regulated	0.000452698	5.38025	Up regulated
	Yes	B2M	0.194687	0.286167	1.46988	No change	0.000401573	1.55583	No change		B2M	9.05431	10.9494	1.20931	No change	7.97161	-1.13582	No change
	Yes	bmp2	0.000390029	0.000344412	-1.13245	No change	0.000400087	1.0296	No change		bmp2	0.00807952	0.00746793	-1.0819	No change	0.00669854	-1.20616	No change
	Yes	bmp4	0.000674121	0.000541554	-1.24479	No change	2.15002e-05	-1.68493	No change		bmp4	0.014002	0.00926782	-1.51082	No change	0.00712109	-1.96627	Down regulated
	Yes	bmp6	2.73592e-05	1.99355e-05	-1.37238	No change	7.69272e-07	-1.27251	No change		bmp6	0.000453975	0.000659264	1.4522	No change	0.000912657	2.01037	Up regulated
	Yes	C5	0.00118194	0.00140294	1.18698	No change	4.89196e-06	1.09332	No change		C5	0.044414	0.041966	-1.05833	No change	0.0238344	-1.86344	Down regulated
	Yes	CCL1	1.98451e-05	7.09129e-06	-2.79851	Down regulated	1.53544e-06	-4.05668	Down regulated		CCL1	0.000339772	0.00103216	3.0378	Up regulated	0.00183259	5.39358	Up regulated
	Yes	CCL11	2.94582e-06	1.40029e-06	-2.10372	Down regulated	9.74835e-06	-1.91855	Down regulated		CCL11	4.87386e-05	0.000146451	3.00483	Up regulated	0.000348157	7.14334	Up regulated
	Yes	CCL13	9.88548e-06	8.46575e-06	-1.1677	No change	8.28128e-06	-1.01407	No change		CCL13	0.000151376	0.000674719	4.45725	Up regulated	0.00105324	6.9578	Up regulated
	Yes	CCL17	2.2215e-06	4.30742e-06	1.93897	Up regulated	3.32823e-06	3.72779	Up regulated		CCL17	0.000211993	0.000235958	1.11305	No change	0.000558844	2.63614	Up regulated
	Yes	CCL19	1.2993e-05	4.02415e-05	3.09718	Up regulated	0.00075613	2.54416	Up regulated		CCL19	0.0016734	0.00162161	-1.03194	No change	0.00116751	-1.43331	No change
	Yes	CCL2	0.000103417	0.000694623	6.71672	Up regulated	4.6317e-05	7.31147	Up regulated		CCL2	0.00746991	0.0425037	5.69	Up regulated	0.0311617	4.17163	Up regulated
	Yes	CCL20	3.55293e-05	6.05066e-05	1.70301	No change	8.32885e-05	1.30363	No change		CCL20	0.00392913	0.00504127	1.28305	No change	0.00156689	-2.5076	Down regulated
	Yes	CCL21	7.09936e-05	0.000100679	1.41813	No change	0.000962991	1.17318	No change		CCL21	0.0030191	0.00340596	1.12814	No change	0.0026647	-1.133	No change
	Yes	CCL22	0.000494429	0.00104204	2.10756	Up regulated	0.000148957	1.94768	Up regulated		CCL22	0.0282467	0.0262237	-1.07714	No change	0.021879	-1.29104	No change
	Yes	CCL24	5.9149e-05	0.000253555	4.28671	Up regulated	0.000801158	2.51833	Up regulated		CCL24	0.00593241	0.00564348	-1.0512	No change	0.00500859	-1.18445	No change
	Yes	CCL3	0.000578716	0.00211871	3.66106	Up regulated	0.00881384	1.38437	No change		CCL3	0.0170488	0.051324	3.01041	Up regulated	0.0220203	1.2916	No change
	Yes	CCL5	0.00303675	0.00697531	2.29697	Up regulated	6.92345e-06	2.90239	Up regulated		CCL5	0.231911	0.583662	2.51675	Up regulated	0.489832	2.11215	Up regulated
	Yes	CCL7	1.43868e-05	9.77917e-06	-1.47117	No change	1.20832e-06	-2.07798	Down regulated		CCL7	0.000307551	0.000851901	2.76995	Up regulated	0.0013919	4.52576	Up regulated
	Yes	CCL8	4.48352e-06	1.43678e-06	-3.12054	Down regulated	4.21447e-05	-3.71053	Down regulated		CCL8	6.67621e-05	0.000312766	4.68479	Up regulated	0.000634147	9.49861	Up regulated
	Yes	CD40lg	4.47606e-05	5.61758e-05	1.25503	No change	0.000184427	-1.06207	No change		CD40lg	0.00198007	0.00216979	1.09581	No change	0.0018198	-1.08807	No change
	Yes	CNTF	0.000239223	0.000245486	1.02618	No change	0.00042455	-1.29712	No change		CNTF	0.00555539	0.00486113	-1.14282	No change	0.00328422	-1.69154	No change
	Yes	CSF1	0.00011235	0.000251274	2.23652	Up regulated	1.6091e-06	3.7788	Up regulated		CSF1	0.0265505	0.0364597	1.37322	No change	0.0169477	-1.56661	No change
	Yes	CSF3	3.15017e-05	2.64579e-05	-1.19063	No change	7.71657e-06	-1.79543	No change		CSF3	0.000939698	0.00156747	1.66806	No change	0.00135057	1.43724	No change
	Yes	CX3CL1	1.86974e-05	1.34283e-05	-1.39239	No change	0.000121596	-2.42302	Down regulated		CX3CL1	0.00111351	0.00300609	2.69964	Up regulated	0.00439784	3.94952	Up regulated
	Yes	CXCL1	0.000172974	0.000205507	1.18808	No change	1.64247e-05	-1.42253	No change		CXCL1	0.00251462	0.00300191	1.19378	No change	0.00226997	-1.10778	No change
	Yes	CXCL10	4.49667e-06	1.74818e-05	3.88773	Up regulated	5.82995e-05	3.65265	Up regulated		CXCL10	0.00671333	0.00288275	-2.32879	Down regulated	0.0013011	-5.15975	Down regulated
	Yes	CXCL11	2.86998e-05	0.000113088	3.94037	Up regulated	8.58277e-05	2.03135	Up regulated		CXCL11	0.0052926	0.004795	-1.10378	No change	0.00310072	-1.7069	No change
	Yes	CXCL12	4.20946e-05	6.36606e-05	1.51232	No change	3.77921e-06	2.03892	Up regulated		CXCL12	0.00212295	0.00154874	-1.37076	No change	0.00188123	-1.12849	No change
	Yes	CXCL13	3.59666e-06	2.45651e-06	-1.46413	No change	0.000104696	1.05076	No change		CXCL13	0.000129347	0.000317538	2.45493	Up regulated	0.000432258	3.34185	Up regulated
	Yes	CXCL16	4.3826e-05	8.98944e-05	2.05117	Up regulated	0.000348684	2.38891	Up regulated		CXCL16	0.0034922	0.00541002	1.54917	No change	0.00463512	1.32728	No change
	Yes	CXCL2	0.000316133	0.000401673	1.27058	No change	0.0115607	1.10297	No change		CXCL2	0.00782469	0.00818544	1.0461	No change	0.00663777	-1.17881	No change
	Yes	CXCL5	0.0105402	0.0114832	1.08947	No change	0.000931475	1.09682	No change		CXCL5	0.245545	0.278794	1.13541	No change	0.217472	-1.12909	No change
	Yes	CXCL8	0.00164159	0.00249245	1.51831	No change	1.71365e-05	-1.76236	No change		CXCL8	0.0145935	0.0135479	-1.07718	No change	0.00812756	-1.79556	No change
	Yes	CXCL9	2.10918e-05	1.95796e-05	-1.07723	No change	2.91253e-06	-1.23081	No change		CXCL9	0.000452456	0.000860877	1.90267	Up regulated	0.00121046	2.6753	Up regulated
	Yes	FASLG	7.57751e-07	2.97444e-06	3.92535	Up regulated	2.77444e-06	3.84365	Up regulated		FASLG	6.25195e-05	0.000180372	2.88505	Up regulated	0.00037168	5.94503	Up regulated
	Yes	GPI	0.0229381	0.0219865	-1.04328	No change	1.24343e-06	1.07421	No change		GPI	0.52203	0.450201	-1.15955	No change	0.460324	-1.13405	No change
	Yes	HPRT1	0.00633084	0.00604508	-1.04727	No change	1.2478e-06	-1.03989	No change		IFNa2	0.00013525	0.000293243	2.16816	Up regulated	0.00108276	8.00564	Up regulated
	Yes	IFNa2	1.68982e-06	1.28699e-06	-1.313	No change	1.80395e-06	-1.35425	No change		IL10	5.62904e-05	0.000238072	4.22935	Up regulated	0.00045332	8.05323	Up regulated
	Yes	IL10	2.92546e-06	3.38339e-06	1.15653	No change	5.6577e-05	1.52409	No change		IL11	0.00272006	0.00638897	2.34883	Up regulated	0.00962463	3.53838	Up regulated
	Yes	IL11	0.000108478	8.94222e-05	-1.2131	No change	4.5511e-05	-1.91735	Down regulated		IL12a	0.00176512	0.00125867	-1.40236	No change	0.00120386	-1.46622	No change
	Yes	IL12a	7.57478e-05	5.28867e-05	-1.43227	No change	2.2937e-05	-1.66438	No change		IL12b	0.000823313	0.00108947	1.32328	No change	0.000780571	-1.05476	No change
	Yes	IL12b	9.15485e-06	3.04469e-05	3.32577	Up regulated	3.81765e-05	2.50545	Up regulated		IL13	0.00195181	0.00651704	3.33898	Up regulated	0.00805612	4.12752	Up regulated
	Yes	IL13	0.000119072	7.32966e-05	-1.62453	No change	1.67337e-05	-3.119	Down regulated		IL15	0.000701337	0.000830527	1.18421	No change	0.000699507	-1.00262	No change
	Yes	IL15	7.22242e-06	1.49281e-05	2.06692	Up regulated	0.000299755	2.31692	Up regulated		IL16	0.00498113	0.00639919	1.28469	No change	0.00552152	1.10849	No change
	Yes	IL16	0.000201685	0.000412904	2.04728	Up regulated	2.10228e-06	1.48626	No change		IL17f	0.00112898	0.00442846	3.92252	Up regulated	0.00799122	7.07824	Up regulated
	Yes	IL17f	1.59769e-05	4.05395e-05	2.53739	Up regulated	0.00211681	1.09718	No change		IL18	0.115763	0.0791492	-1.46259	No change	0.0455879	-2.53934	Down regulated
	Yes	IL18	0.00152713	0.00190037	1.24441	No change	0.000103127	1.38614	No change		IL1a	0.00314843	0.00363554	1.15471	No change	0.00334074	1.06108	No change
	Yes	IL1a	5.65149e-05	0.000102111	1.80679	Up regulated	0.000643195	1.82478	Up regulated		IL1b	0.0197714	0.0260491	1.31752	No change	0.0223759	1.13173	No change
	Yes	IL1b	0.000272054	0.000583706	2.14555	Up regulated	0.00109167	2.36422	Up regulated		IL1RN	0.0195585	0.0262992	1.34464	No change	0.0203324	1.03957	No change
	Yes	IL1RN	0.000390784	0.00110974	2.83978	Up regulated	1.17456e-06	2.79355	Up regulated		IL22	0.000217668	0.00171017	7.85675	Up regulated	0.00133931	6.15299	Up regulated
	Yes	IL22	6.60142e-06	6.52393e-06	-1.01188	No change	0.00125605	-1.41888	No change		IL23a	0.0247185	0.0387984	1.56961	No change	0.0243261	-1.01613	No change
	Yes	IL23a	0.000274793	0.000593633	2.16029	Up regulated	1.63859e-05	4.57088	Up regulated		IL24	0.00183259	0.00454888	2.48222	Up regulated	0.00551395	3.00883	Up regulated
	Yes	IL24	5.25173e-05	4.18646e-05	-1.25446	No change	0.00198099	-3.20503	Down regulated		IL27	0.105659	0.16056	1.51961	No change	0.123519	1.16904	No change
	Yes	IL27	0.00395215	0.00440842	1.11545	No change	5.32316e-07	-1.99504	Down regulated		IL5	0.00116171	0.000830055	-1.39955	No change	0.000750254	-1.54842	No change
	Yes	IL5	7.09347e-06	1.09052e-05	1.53736	No change	6.28702e-06	1.32646	No change		IL6	0.000431844	0.00955833	22.1338	Up regulated	0.0120016	27.7916	Up regulated
	Yes	IL6	1.45808e-05	1.86248e-05	1.27736	No change	1.28689e-05	-2.31918	Down regulated		IL7	0.000562133	0.000806094	1.43399	No change	0.000886016	1.57617	No change
	Yes	IL7	8.79169e-06	1.21506e-05	1.38205	No change	9.20908e-07	1.46376	No change		IL9	0.000137887	0.000422638	3.06511	Up regulated	0.000702913	5.09776	Up regulated
	Yes	IL9	7.17593e-06	4.65961e-06	-1.54003	No change	6.12389e-05	-7.79224	Down regulated		LIF	0.00171934	0.00436985	2.54158	Up regulated	0.00243553	1.41655	No change
	Yes	LIF	7.79687e-05	0.00011415	1.46405	No change	2.08512e-05	-1.27319	No change		LTA	0.00131988	0.00305198	2.31232	Up regulated	0.00202375	1.53329	No change
	Yes	LTA	1.39905e-05	2.54468e-05	1.81886	Up regulated	0.000313526	1.49039	No change		LTB	0.0168354	0.0291617	1.73216	No change	0.0153372	-1.09768	No change
	Yes	LTB	0.00024955	0.000332623	1.33289	No change	0.0533315	1.25636	No change		MIF	1.3231	1.20025	-1.10235	No change	1.18727	-1.1144	No change
	Yes	MIF	0.0568652	0.0604886	1.06372	No change	1.9813e-06	-1.06626	No change		MSTN	0.000130544	0.000261585	2.0038	Up regulated	0.000431011	3.30164	Up regulated
	Yes	MSTN	5.16882e-06	3.6551e-06	-1.41414	No change	8.13695e-05	-2.6088	Down regulated		NODAL	0.00218077	0.00202983	-1.07436	No change	0.00210697	-1.03503	No change
	Yes	NODAL	7.72039e-05	0.000112902	1.46238	No change	0.000376347	1.05396	No change		OSM	0.0044903	0.00999723	2.22641	Up regulated	0.00825763	1.83899	Up regulated
	Yes	OSM	0.000500656	0.000441803	-1.13321	No change	1.71589e-06	-1.3303	No change		RPLR0	7.0008	5.94383	-1.17783	No change	4.93629	-1.41823	No change
	Yes	RPLR0	0.21251	0.252235	1.18693	No change	0.000233266	1.14162	No change		SPP1	0.00359415	0.00453432	1.26158	No change	0.00702158	1.95361	Up regulated
	Yes	SPP1	2.98561e-05	4.66939e-05	1.56397	No change	0.000521898	7.81302	Up regulated		TGFb2	0.00287888	0.00492251	1.70987	No change	0.0065821	2.28634	Up regulated
	Yes	TGFb2	0.000568068	0.000533405	-1.06498	No change	3.0054e-06	-1.08847	No change		THPO	0.00013606	0.000268188	1.9711	Up regulated	0.000573635	4.21605	Up regulated
	Yes	THPO	2.10817e-06	2.41305e-06	1.14462	No change	0.00351473	1.42559	No change		TNF	0.0558684	0.295489	5.28902	Up regulated	0.102034	1.82633	Up regulated
	Yes	TNF	0.00164978	0.00498735	3.02305	Up regulated	0.00215232	2.13043	Up regulated		TNFRSF10	0.0671203	0.0606556	-1.10658	No change	0.0418275	-1.6047	No change
	Yes	TNFRSF10	0.00097711	0.00255936	2.61932	Up regulated	0.000280126	2.20274	Up regulated		TNFRSF11	0.00517525	0.00498293	-1.0386	No change	0.00494107	-1.0474	No change
	Yes	TNFRSF11	0.000265735	0.000266231	1.00187	No change	1.70274e-05	1.05416	No change		TNFRSF11b	0.000186471	0.000364577	1.95514	Up regulated	0.000624848	3.35092	Up regulated
	Yes	TNFRSF11b	1.18564e-05	1.94181e-05	1.63777	No change	0.000566652	1.43613	No change		TNFRSF13b	0.0287466	0.0304099	1.05786	No change	0.0176809	-1.62585	No change
	Yes	TNFRSF13b	0.000495267	0.000718579	1.45089	No change	0.00812863	1.14413	No change		VEGFa	0.307586	0.336868	1.0952	No change	0.195833	-1.57066	No change
	Yes	VEGFa	0.00109663	0.00247833	2.25996	Up regulated	7.94155e-07	7.41239	Up regulated

## Sheet: Table S2
Supplementary Table 2
Gene expression values (ΔΔCt) of interferon-stimulated genes in THP1-Dual, THP1-Dual IFNAR-KO, THP1-Dual MAVS-KO, and THP1-Dual STING-KO cells measured by RT-qPCR analysis of triplicated samples using RT2 PCR array
Gene	Dual, 0Gy	Dual, 5 Gy	Dual, 15Gy	INFAR-KO, 0Gy	INFAR-KO, 5Gy	INFAR-KO, 15Gy	MAVS-KO, 0Gy	MAVS-KO, 5 Gy	MAVS-KO, 15Gy	STING-KO, 0Gy	STING-KO, 5 Gy	STING-KO, 15Gy
ADAR	4.64206e-06	0.0481465	2.2006	-0.533644	-0.254908	-0.0910619	2.15039	2.37031	2.4447	2.05133	-0.175276	2.09249
B2M	-4.07308e-06	2.6495	2.81549	-2.10261	-0.418626	-0.734663	2.71986	2.86073	3.13386	2.56982	3.06263	3.12481
BAG3	1.47589e-06	-0.150849	-0.0602176	-0.173267	-0.0763862	-0.0332273	0.294191	0.233317	2.36875	2.33148	0.15429	0.26829
BST2	-1.85113e-06	-0.0849333	2.36701	-0.24721	-0.337355	-0.11526	2.83779	2.7196	2.77929	2.00326	2.44628	2.39303
CASP1	-3.48161e-06	0.412771	1.26785	-0.51498	-0.289633	-0.382088	2.02115	1.38676	1.27058	-0.57886	-0.571939	-0.274447
CAV1	-1.17575e-06	58.136	87.1995	195.077	132.455	-134.646	11442.9	9639.65	8030.54	-553.1	-542.674	-551.459
CCL2	5.97589e-07	3.13834	2.71855	-2.54163	0.272588	0.818535	-8.64123	-3.40393	-3.06626	-0.04112	4.25867	6.06327
CCL5	2.06778e-06	4.10376	4.74564	-5.67942	-0.40689	-0.21357	4.10772	4.307	4.60277	4.03415	5.45028	5.69646
CD70	3.03769e-06	2.16088	2.56439	-0.361314	-0.258439	-0.239489	-0.227097	-0.157775	-0.023023	2.01363	2.08354	0.0022867
CD80	-4.63785e-06	4.67746	6.61344	0.0505597	2.40657	3.57919	-0.26493	3.14945	3.52109	2.09306	2.95115	5.0401
CD86	3.77639e-06	4.64928	4.17966	0.379901	3.61621	3.47596	-0.82009	3.85721	3.18795	2.77958	9.498	7.78812
CDKN1B	-2.94496e-06	0.0867167	0.197641	-0.974198	-0.745126	-0.99358	-0.174154	-0.0873553	-0.116749	2.501	0.426342	0.407789
CIITA	-5.60381e-07	0.435221	0.201591	-0.296839	0.113263	-0.448411	3.29572	3.588	3.3395	2.5981	2.59899	0.43275
CRP	-3.37446e-06	3.43271	5.4751	-0.0486261	2.50309	4.37059	-0.484612	2.33278	3.40214	2.2767	2.83743	3.43315
CXCL10	-7.84307e-07	1.06901	2.00425	-2.48446	-2.83324	0.440786	1.76901	2.60846	2.6161	-0.37449	0.503274	-2.81931
DDX58	-6.78247e-07	1.15507	2.07218	-0.660488	-0.52067	-0.376511	0.801773	3.57185	1.65496	-0.78219	-0.349562	-2.79546
EIF2AK2	-7.52086e-07	0.425838	0.37687	-2.61385	-2.42189	-2.35641	0.220759	1.5926	0.423072	-0.15875	-2.16837	-0.132758
GBP1	-1.49866e-07	0.978032	-1.73465	-1.42354	-0.378735	-1.84985	1.05224	1.05434	-1.99964	-2.87528	-5.42839	-2.81297
HLA-A	-5.58981e-07	2.52556	3.52242	-0.233122	2.17202	2.39015	2.91293	3.3181	3.97528	2.00413	2.58102	2.89765
HLA-B	-1.76842e-06	0.335163	0.0634082	-2.39237	0.0397126	-2.27106	3.17719	3.92372	2.02603	-0.07784	-2.35212	0.793781
HLA-E	3.85959e-06	0.335119	1.24484	-2.47477	-0.0293171	0.140995	0.630713	1.06142	1.46238	-0.0642	0.328241	0.478288
HLA-G	-2.2374e-06	-0.0847513	0.041711	-2.63298	-2.17582	-2.42412	1.57973	1.79005	0.953473	-0.13563	-2.52111	0.184389
IFI16	2.62348e-06	1.90695	2.50997	-1.0632	-0.215231	-0.344119	0.459711	3.97241	1.7667	-1.19835	0.260172	0.0393811
IFI27	3.28414e-06	3.06012	3.8175	-1.40328	-0.288611	-0.53025	64.479	185.277	152.899	2.58191	-0.657438	2.80022
IFI30	-2.24959e-06	1.3205	3.57651	-0.252069	2.11044	4.12216	2.39446	3.71314	8.49355	-1.26752	-0.00906354	1.32619
IFI6	1.34315e-06	10.5154	15.1415	-5.05662	-3.36507	-3.53818	5.22721	28.1517	14.9276	-5.73645	-2.88681	-4.07401
IFIH1	4.45539e-06	1.09296	1.30829	-1.12802	-0.631343	-0.891808	0.397217	5.11676	1.53532	-1.77964	-1.53556	-1.45886
IFIT1	-2.04181e-06	15.3244	11.3041	-6.19762	-5.88407	-6.40981	11.4748	111.735	15.5267	-6.52743	-2.23489	-4.39062
IFIT2	-1.06508e-06	8.3238	1.8889	-4.40045	-2.55702	-4.55529	2.97725	48.4973	8.92712	-5.11075	-1.55236	-3.02341
IFIT3	-1.20476e-06	10.9131	5.24679	-5.57274	-2.86179	-5.46251	3.78497	53.2519	13.0487	-7.7922	-4.43414	-4.59896
IFITM1	3.63971e-06	1.41094	2.01458	-2.74451	-0.365699	-0.362599	0.468523	5.96476	2.14969	-0.71298	0.574858	0.665774
IFITM2	-4.86442e-06	0.0817432	0.0633433	-0.460235	-0.33925	-0.112052	0.124197	0.446305	0.213783	-0.88599	-0.827964	-2.90283
IFITM3	2.01285e-06	0.609385	1.04557	-2.76817	-2.12984	-0.0128616	1.01199	2.30616	1.34751	-0.04568	0.72207	0.480376
IFNa4	4.14251e-07	3.30582	4.71625	4.22208	3.28141	5.11558	6.44927	4.45006	3.43217	3.13238	4.25212	4.31667
IFNaR1	2.14129e-06	-0.0281133	0.229183	-0.0965954	0.0330354	0.0815253	-0.115745	0.0286115	0.191326	2.29924	2.33604	2.31553
IFNaR2	-4.98555e-06	2.32499	2.48125	-0.721134	-0.1863	-0.234419	-1.22356	-1.08335	-0.592442	2.30572	2.6067	2.74147
IFNb1	-6.93642e-07	3.46845	3.352	-2.68063	0.0635168	0.15597	0.445614	2.95086	0.295022	-0.45931	0.959344	0.123541
IFR3	3.60006e-06	-0.228169	0.0272972	0.249736	-0.176706	0.0642477	-0.159637	-0.0180139	-0.141693	-0.29074	-0.188015	-2.44779
IFR7	-2.21923e-06	1.67664	3.09058	-1.47359	-1.08591	-0.9075	1.67619	10.3096	3.80303	-2.15435	-1.63912	-1.41431
IL10	-4.99041e-06	0.865573	3.56517	0.122148	-2.74181	1.38624	0.218244	-0.244288	0.694722	-0.36599	4.09669	5.15639
IL15	4.60706e-06	4.59803	8.75073	-0.420578	0.863612	1.07902	7.11925	11.1565	7.9044	-0.84422	-0.0258531	-3.73886
IL6	-3.16252e-06	0.365095	3.67413	-1.56018	0.307163	3.70141	38.7557	22.3599	9.46918	2.86825	3.01407	6.60085
IRF1	5.72455e-07	2.23655	3.20858	-0.492253	2.1179	2.32592	2.57103	2.63664	2.61506	2.10636	2.32746	2.46443
IRF3	1.63997e-06	0.665823	0.529675	-0.129206	0.198491	0.46523	0.00412195	0.758119	0.440135	-0.27395	0.353647	0.169761
IRF5	4.04216e-06	-0.0519669	0.16977	-0.400001	-0.253559	-0.343882	-0.668394	-0.978156	-0.917306	-1.08635	-3.09186	-3.09784
IRF9	3.13348e-06	2.27657	3.28235	-1.55808	-0.988633	-1.05295	0.467151	3.66962	0.713851	-1.93212	-1.63374	-1.75241
ISG15	3.13348e-06	1.00015	1.98938	-0.382498	-0.299956	-0.0996521	8.16081	17.625	8.11836	-0.76518	-0.393731	0.0675947
ISG20	2.55737e-06	1.98813	2.08084	-0.558018	0.0494488	0.270026	-0.300555	3.01774	0.352889	-0.82511	1.01493	-0.0371165
JAK1	-4.06209e-07	0.611356	1.00911	-0.260369	0.00500801	0.275959	-2.77534	-2.63162	-2.56541	-0.42507	-0.244696	-0.155216
JAK2	-4.26116e-06	0.16697	0.0917534	-0.150372	0.0105377	0.556158	-0.158186	0.533684	0.421995	-0.47844	0.343722	-0.231188
MET	2.50321e-06	-10.5792	-11.0609	-20.9409	-17.2751	-16.3071	-20.0126	-23.3408	-18.2634	-28.3304	-26.3618	-25.0381
MNDA	-3.61627e-06	0.0636043	-0.324789	-0.360441	-0.106003	-0.0511083	-2.55916	-0.195129	-0.351147	-0.42086	-0.0822255	-0.0926399
MX1	-3.72397e-06	0.844176	1.27922	-2.44568	-0.076862	-2.19755	0.0466332	0.539679	0.0938584	-0.08642	0.0471927	0.306076
MX2	-6.75407e-07	2.2916	2.3372	-2.72355	-1.74719	-1.67988	-0.0383417	2.46031	0.0776349	2.28782	2.34165	2.37573
MYD88	5.37998e-07	0.536642	2.86343	-0.0487547	0.108238	0.376063	2.88783	3.19431	2.93502	2.5633	2.59501	2.76798
NMI	-3.96674e-06	-0.38174	-0.0627186	-2.39972	-0.274813	-0.171058	0.238276	0.0940982	0.125091	-0.39324	-2.61155	-2.46218
NOS2	2.44761e-07	1.03003	2.17498	-0.469818	0.511394	1.37602	1.25883	2.26336	0.890305	-1.83171	-1.11714	-1.57272
OAS1	-4.44205e-06	8.701	8.89602	-2.89596	-0.697308	-1.64102	11.3008	45.1097	12.6204	-3.72648	-2.04043	-2.92923
OAS2	3.99037e-07	60.1883	36.4846	-31.2732	-24.1846	-25.9608	13.3346	192.622	47.8096	-38.1231	-34.2791	-34.841
PML	-3.76202e-07	2.30397	2.19244	-0.197793	0.0325837	0.0527299	-0.0852559	2.21257	2.10305	2.06661	2.2013	2.26344
PRKCZ	-3.1283e-06	0.789434	1.69311	0.0675598	0.331667	0.834762	-0.216739	0.641793	0.54637	-1.38066	-0.7538	-0.934752
PSME2	1.55898e-06	-0.461311	-0.00231662	0.813511	0.155024	0.289323	0.339388	0.309016	0.317563	-0.47888	-0.328144	-0.212908
RPLP0	2.31972e-06	0.325655	2.9162	-0.165232	-0.0242096	0.120793	2.5907	0.133737	0.264091	2.4888	2.52028	2.51345
SHB	-1.1071e-07	2.39188	3.04765	0.139307	2.28338	2.55872	-1.04559	-1.03574	-0.481122	2.18958	2.54728	2.66902
SOCS1	-7.24832e-07	3.6306	5.02071	0.537374	3.1271	3.70897	3.01942	4.70804	5.52184	2.93886	6.17966	11.4347
STAT1	1.99394e-06	0.570683	0.778944	-2.73376	-0.511848	-0.247827	0.882278	2.33363	0.896804	-0.72074	-0.550523	-0.446977
STAT2	-2.46693e-07	1.04133	1.67425	-0.445258	0.117804	0.160531	-0.0810772	0.822599	0.424234	-0.46008	0.283997	-0.0203768
STAT3	4.83458e-06	2.23013	2.32021	-0.201191	0.0680868	2.29546	0.104732	2.32768	2.32942	2.20181	2.47838	2.37056
TAP1	-2.30576e-06	-0.0260609	0.462961	-0.220947	-0.146925	0.173931	2.8698	2.96327	2.49693	0.480004	2.67171	1.49693
TICAM1	-3.28576e-06	0.789305	0.593766	-0.152959	0.116703	0.672506	-0.0981037	0.41964	0.624595	-0.58684	-0.158929	-0.0983321
TIMP1	-1.4477e-06	0.576777	0.39764	-0.363573	0.213292	0.461217	0.234738	2.73262	0.643267	2.67026	3.45153	3.17435
TLR3	-1.44904e-06	1.10624	0.369627	-2.40193	-0.162369	0.222365	6.61713	9.26469	5.11251	-0.34076	-3.10339	-0.3231
TLR7	-1.36995e-06	134.048	136.228	-0.278244	49.6316	57.7306	-32.4487	-7.49081	-19.7977	-35.2725	-16.6073	-29.0489
TLR8	-2.95157e-06	16.833	21.7045	-1.8395	6.38662	8.95185	-3.13796	-2.63616	2.69732	-4.09102	-6.10447	-1.16774
TLR9	4.05513e-07	1.05088	1.61609	-0.207159	0.297748	0.0958585	-0.5155	-0.135341	0.00986479	-0.58137	0.191654	-2.65097
TMEM173	-3.67294e-07	0.302472	0.53831	-0.412789	-0.318776	-0.139919	-0.127775	0.0792782	0.116398	-0.79435	-0.60221	-0.747767
TNFSF10	-1.23435e-06	0.806957	0.446455	-0.315391	0.299255	0.553952	0.132244	0.727123	0.607099	-0.53573	-0.289706	-0.222148
TRAF3	-2.40906e-06	-0.00599794	0.186768	-2.36688	-2.05591	0.18224	0.0842296	0.120764	0.232108	-0.01599	-0.0105929	-2.14763
TYK2	3.71426e-07	0.0513446	0.400454	-0.141588	0.0437976	0.0452434	-2.62395	-2.59683	-0.433447	-0.50736	-0.344254	-0.4425
VEGFA	4.02675e-06	5.62033	8.20207	-0.464641	2.91855	5.59644	0.660386	5.47618	5.68124	5.4457	8.09855	8.76807

## Sheet: Table S3
Supplementary Table 3
Gene expression: RNA-seq raw values in unexposed and irradiated (RT) FaDu head and neck squamous cell carcinoma cells with/without STING-knockout (STING-KO/WT)
Genes	WT	WT	WT	STING_KO	STING_KO	STING_KO	WT_RT	WT_RT	WT_RT	STING_KO_RT	STING_KO_RT	STING_KO_RT
ENSG00000000003	735	677	818	806	934	1084	1090	1036	940	857	746	598
ENSG00000000005	0	0	0	0	0	0	0	0	0	0	0	0
ENSG00000000419	2754	2277	3011	2699	3322	3474	3848	3312	3111	2719	2480	2003
ENSG00000000457	310	257	326	331	480	470	384	352	353	297	276	213
ENSG00000000460	884	699	909	888	1157	1184	1167	1017	957	875	772	575
ENSG00000000938	0	0	0	0	0	0	0	0	2	0	1	0
ENSG00000000971	534	458	482	537	742	800	599	529	498	449	427	341
ENSG00000001036	2781	2324	3072	2576	3297	3451	3955	3682	3428	2836	2501	1868
ENSG00000001084	3644	2929	3930	3595	4862	4991	3220	2866	2641	2648	2281	1767
ENSG00000001167	1432	1220	1528	1502	1821	1912	1970	1860	1621	1524	1244	1052
ENSG00000001460	232	199	272	239	305	294	275	282	249	255	194	146
ENSG00000001461	1304	1090	1350	1220	1464	1565	1530	1259	1221	1100	1076	736
ENSG00000001497	1059	921	1236	1112	1342	1325	1501	1373	1237	1071	922	774
ENSG00000001561	0	0	0	0	0	0	0	0	0	0	0	0
ENSG00000001617	970	752	944	959	1342	1528	917	834	822	845	718	495
ENSG00000001626	2	0	0	0	0	0	0	2	1	0	0	2
ENSG00000001629	5122	4182	5406	4543	6039	6113	6488	5745	5203	4521	3807	3172
ENSG00000001630	3817	3121	4028	3784	4840	4983	4652	4219	3797	3543	3174	2443
ENSG00000001631	1039	795	1013	845	1302	1237	1217	1151	1101	953	843	707
ENSG00000002016	910	755	947	863	1280	1227	1069	973	990	921	777	601
ENSG00000002079	18	12	14	19	18	16	31	30	29	22	25	17
ENSG00000002330	544	484	703	639	771	866	836	685	707	626	515	385
ENSG00000002549	2139	1796	2335	1769	2235	2226	3283	2845	2725	1882	1690	1371
ENSG00000002586	780	727	882	906	1178	1142	1043	985	944	888	739	596
ENSG00000002587	85	74	92	84	130	133	132	129	118	94	93	61
ENSG00000002726	1	4	3	1	2	1	10	5	5	5	1	2
ENSG00000002745	1	0	1	0	0	0	0	0	4	2	0	0
ENSG00000002746	42	30	49	41	52	39	73	58	43	35	39	36
ENSG00000002822	215	175	226	201	265	268	265	274	262	210	200	163
ENSG00000002834	12227	9971	13558	12705	15360	15991	15466	14869	13521	12487	10602	8399
ENSG00000002919	695	594	777	688	826	889	955	711	765	617	556	437
ENSG00000002933	0	0	0	0	0	0	0	0	0	0	0	0
ENSG00000003056	8356	6391	8812	7465	9235	9804	10907	10427	9358	7598	6827	5363
ENSG00000003096	685	512	693	612	809	750	790	663	574	566	461	367
ENSG00000003137	688	533	700	649	740	787	847	826	706	640	540	376
ENSG00000003147	154	132	146	121	164	187	194	167	181	105	121	107
ENSG00000003249	193	157	223	193	194	221	282	255	272	207	189	114
ENSG00000003393	1100	896	1253	1023	1292	1305	1570	1466	1362	1127	1026	755
ENSG00000003400	182	117	193	125	185	217	236	223	143	192	162	85
ENSG00000003402	843	684	796	783	1158	1213	952	901	845	799	687	600
ENSG00000003436	1	2	1	1	0	0	2	0	0	3	5	3
ENSG00000003509	335	290	406	324	418	400	489	443	421	320	265	243
ENSG00000003756	2239	1854	2289	2292	3218	3077	3045	2723	2511	2557	2281	1808
ENSG00000003987	19	5	13	6	5	13	13	15	18	12	16	7
ENSG00000003989	177	171	186	136	193	164	335	293	260	172	139	107
ENSG00000004059	2019	1730	2340	2026	2467	2610	2663	2455	2348	1927	1647	1268
ENSG00000004139	65	59	79	54	89	87	148	80	92	51	58	46
ENSG00000004142	3651	2976	4089	3588	4257	4385	5184	4878	4541	3730	3040	2544
ENSG00000004399	389	353	430	370	471	531	635	549	563	464	402	316
ENSG00000004455	6644	5609	7214	6168	7627	7877	8520	7734	7238	5965	5085	4086
ENSG00000004468	10	9	7	6	15	13	13	15	10	10	13	4
ENSG00000004478	12231	9799	13129	12528	15228	15443	16630	15203	14104	12233	10559	8144
ENSG00000004487	4246	3455	4767	4046	5314	5261	5173	4800	4374	3856	3386	2682
ENSG00000004534	2049	1549	2021	1944	2599	2490	2505	2236	2133	1995	1663	1470
ENSG00000004660	134	131	173	143	164	162	179	196	149	122	121	88
ENSG00000004700	4609	3756	4731	4252	5503	5542	6088	5699	4957	4472	4020	3173
ENSG00000004766	1155	917	1195	1065	1426	1486	1478	1393	1191	1058	1027	792
ENSG00000004776	23	10	16	20	24	56	26	29	29	26	21	17
ENSG00000004777	212	173	188	195	238	262	186	177	233	187	141	111
ENSG00000004779	1898	1623	2269	2123	2406	2739	2764	2297	2350	2105	1921	1397
ENSG00000004799	8	5	12	11	13	8	9	12	5	17	4	8
ENSG00000004809	0	0	0	0	0	0	0	0	0	2	0	0
ENSG00000004838	6	1	2	2	6	8	6	8	8	3	4	8
ENSG00000004846	0	0	2	0	0	0	0	0	0	0	0	0
ENSG00000004848	4	3	11	11	5	10	6	4	7	14	6	5
ENSG00000004864	1495	1312	1669	1350	1670	1735	1969	1755	1719	1304	1168	844
ENSG00000004866	693	567	713	718	881	943	945	866	759	671	557	512
ENSG00000004897	5884	4677	6083	5558	7245	7031	7068	6514	5715	5066	4510	3587
ENSG00000004939	0	0	1	0	0	0	1	0	0	0	1	0
ENSG00000004948	2	2	4	1	3	3	9	0	3	2	4	3
ENSG00000004961	1291	1040	1465	1372	1777	1739	1846	1716	1466	1430	1238	1048
ENSG00000004975	1223	1037	1341	1260	1472	1575	1722	1577	1284	1160	1080	850
ENSG00000005001	1307	1255	1862	1377	1647	1723	2779	2404	2575	1961	1686	1336
ENSG00000005007	3552	2929	3952	3731	4542	4793	5096	4450	4155	3743	3385	2473
ENSG00000005020	1605	1249	1529	1805	2230	2374	1735	1596	1415	1603	1397	1142
ENSG00000005022	28526	23714	32938	31234	37338	39676	36621	33508	31758	28593	24648	18798
ENSG00000005059	467	399	527	506	643	649	503	494	457	449	363	310
ENSG00000005073	106	117	125	155	147	191	198	147	132	95	101	81
ENSG00000005075	785	649	930	744	948	985	1156	1048	894	777	695	526
ENSG00000005100	2336	1983	2755	2326	2553	2587	3660	3418	3044	2372	2122	1553
ENSG00000005102	12	11	18	14	16	16	17	10	7	10	11	3
ENSG00000005108	0	0	0	0	0	2	3	0	1	0	2	0
ENSG00000005156	1880	1540	2003	1539	2003	1966	2229	2151	1858	1502	1304	1033
ENSG00000005175	1810	1477	1991	1707	2287	2283	2675	2342	2124	1978	1648	1354
ENSG00000005187	45	30	39	24	35	38	44	37	43	16	22	22
ENSG00000005189	240	184	237	230	310	290	325	308	296	226	213	156
ENSG00000005194	1806	1495	1984	1848	2257	2339	2614	2445	2260	1874	1671	1331
ENSG00000005206	474	363	532	515	631	613	625	480	577	517	412	357
ENSG00000005238	69	60	63	53	76	78	141	105	117	91	75	57
ENSG00000005243	139	101	107	99	118	134	150	116	139	114	94	61
ENSG00000005249	263	231	282	268	362	347	359	332	300	278	242	213
ENSG00000005302	1696	1248	1597	1556	1877	1936	2060	1837	1640	1504	1334	1095
ENSG00000005339	6623	5388	7179	6815	8501	8226	9459	8885	8248	7397	6593	5335
ENSG00000005379	85	95	108	94	92	91	92	85	91	66	74	45
ENSG00000005381	0	0	0	0	0	0	0	1	1	0	0	0
ENSG00000005421	0	1	0	1	1	1	0	1	1	1	1	0
ENSG00000005436	889	756	976	837	1170	1089	1188	1095	1031	905	789	688
ENSG00000005448	438	346	507	417	562	591	587	521	471	477	398	286
ENSG00000005469	795	661	782	861	1081	1113	870	758	763	739	633	573
ENSG00000005471	3	0	2	6	4	4	6	1	2	4	3	1
ENSG00000005483	3624	2818	3583	3089	4335	4343	4122	4022	3331	3112	2913	2226
ENSG00000005486	2354	1880	2536	2307	2730	3122	3103	2751	2640	2105	1947	1430
ENSG00000005513	0	0	1	0	0	0	0	3	2	0	1	0
ENSG00000005700	4676	4146	5183	4534	5709	5853	6483	5496	5294	4355	3998	3068
ENSG00000005801	1096	869	1061	1027	1406	1314	1501	1363	1289	1051	1056	806
ENSG00000005810	5459	4519	5932	5055	6789	6408	7190	6634	6063	5070	4605	3586
ENSG00000005812	2071	1745	2216	2174	2689	2675	2719	2493	2272	2046	1964	1565
ENSG00000005844	3	0	2	0	0	1	0	3	2	0	1	0
ENSG00000005882	509	442	532	501	545	646	693	589	585	504	417	325
ENSG00000005884	15063	13215	17414	15408	17862	19139	18620	17267	16661	13437	11833	9016
ENSG00000005889	2849	2252	2971	2906	3743	3892	3630	3173	2898	2762	2561	2049
ENSG00000005893	11482	9598	12070	11165	14633	14832	15384	13605	12890	11601	10161	8450
ENSG00000005961	69	44	62	62	76	65	90	79	96	70	66	42
ENSG00000005981	8	4	3	4	11	2	10	1	4	2	7	1
ENSG00000006007	3858	3174	4274	3990	5180	5536	5023	4568	4159	3909	3546	2692
ENSG00000006015	195	205	230	208	259	293	286	252	247	216	177	138
ENSG00000006016	4	5	10	4	5	8	9	6	9	4	5	1
ENSG00000006025	226	184	217	162	284	258	305	318	321	213	189	138
ENSG00000006042	77	96	97	79	83	83	111	117	141	58	60	56
ENSG00000006047	2	3	5	5	4	2	9	11	4	4	2	0
ENSG00000006059	0	1	0	0	1	2	2	1	0	1	2	1
ENSG00000006062	915	729	910	727	891	994	1228	1128	1060	755	703	518
ENSG00000006071	2	0	3	3	1	1	2	2	5	4	3	3
ENSG00000006116	0	0	0	0	0	0	0	0	0	0	0	0
ENSG00000006118	787	769	974	813	1002	1055	1411	1189	1245	923	828	593
ENSG00000006125	15096	12774	16926	14725	18358	18848	19139	17957	16447	13606	12404	9803
ENSG00000006128	0	0	0	0	0	0	0	0	0	0	0	0
ENSG00000006194	535	509	586	561	664	691	775	770	669	492	451	368
ENSG00000006210	2	3	0	2	0	0	12	4	8	3	0	6
ENSG00000006282	2322	1818	2400	2369	2721	3068	3276	3101	2865	2565	2238	1657
ENSG00000006283	0	2	2	3	1	2	8	3	9	2	0	6
ENSG00000006327	2691	2367	3215	3169	3482	3646	3688	2969	3001	2714	2353	1941
ENSG00000006377	147	139	168	163	191	222	240	202	211	161	146	112
ENSG00000006432	925	728	898	892	1244	1262	1543	1261	1324	1167	1016	784
ENSG00000006451	1882	1550	2030	1787	2407	2440	2562	2358	2136	1886	1663	1307
ENSG00000006453	2377	1943	2653	2265	2859	2838	2855	2640	2470	2244	1945	1513
ENSG00000006459	273	209	285	201	273	272	457	408	370	261	211	193
ENSG00000006468	118	100	105	115	141	166	212	203	162	156	110	93
ENSG00000006530	1064	973	1198	951	1251	1208	1554	1479	1323	1150	1048	739
ENSG00000006534	921	755	963	960	1256	1343	939	847	795	736	652	497
ENSG00000006555	123	111	114	143	210	221	113	119	124	127	82	73
ENSG00000006576	2796	2460	2995	3128	3936	3808	3475	3113	2723	2816	2436	1863
ENSG00000006606	12	9	13	15	14	10	26	19	12	13	17	11
ENSG00000006607	2611	2108	2941	2698	3401	3431	3261	3037	2808	2550	2355	1697
ENSG00000006611	3	3	3	4	4	2	8	5	2	2	4	5
ENSG00000006625	1186	951	1292	1150	1465	1478	1532	1471	1300	1173	1060	827
ENSG00000006634	2027	1704	2201	1856	2448	2417	2442	2320	2117	1777	1717	1356
ENSG00000006638	14	2	14	6	5	14	2	22	17	6	5	4
ENSG00000006652	597	471	663	508	726	684	1009	885	800	641	574	449
ENSG00000006659	0	0	0	0	0	0	0	0	0	0	0	0
ENSG00000006695	684	502	692	610	765	764	858	805	785	657	505	407
ENSG00000006704	1577	1302	1657	1524	2148	2276	1625	1431	1384	1316	1163	846
ENSG00000006712	3470	2656	3584	3355	4111	3998	4158	3867	3568	3281	2872	2506
ENSG00000006715	1888	1631	2009	1682	2339	2370	2386	2147	1983	1798	1612	1339
ENSG00000006740	0	0	0	0	1	0	0	0	1	0	0	0
ENSG00000006744	3245	2644	3579	2996	3886	3853	4673	4376	3916	3210	2737	2268
ENSG00000006747	8	13	6	7	6	10	11	12	8	4	5	18
ENSG00000006756	601	509	602	539	694	683	979	805	810	657	564	505
ENSG00000006757	1018	866	1135	982	1274	1357	1296	1201	1073	1063	973	775
ENSG00000006788	0	0	0	0	0	0	0	0	0	0	0	0
ENSG00000006831	9930	8700	10989	10546	13137	13339	13903	12510	11466	10245	9314	7251
ENSG00000006837	27	27	37	35	39	44	39	45	41	34	29	36
ENSG00000007001	0	1	0	0	1	0	0	2	0	0	0	0
ENSG00000007038	3235	2820	3805	3121	3666	3896	4434	3721	3769	2930	2459	1873
ENSG00000007047	1054	842	1090	1069	1264	1222	1400	1439	1299	1074	921	765
ENSG00000007062	1	0	0	1	1	0	2	4	0	0	4	0
ENSG00000007080	1036	798	1234	1001	1306	1313	1397	1391	1249	1057	880	735
ENSG00000007129	0	0	0	0	0	0	0	0	0	0	0	0
ENSG00000007168	8672	7022	9492	8095	10468	10911	10623	9827	8887	8206	7617	5953
ENSG00000007171	2	0	0	0	0	0	0	0	1	0	0	0
ENSG00000007174	0	0	0	0	1	1	1	2	0	0	0	3
ENSG00000007202	10718	8890	11713	10251	12555	12704	15359	14160	12709	10542	9161	7336
ENSG00000007216	0	0	0	0	0	0	0	0	0	0	0	0
ENSG00000007237	47	47	45	20	34	37	112	92	95	17	30	15
ENSG00000007255	393	323	386	343	398	425	431	335	363	286	273	228
ENSG00000007264	55	62	71	73	69	74	78	76	70	67	60	53
ENSG00000007306	0	0	0	0	0	0	0	0	0	0	0	0
ENSG00000007312	0	0	0	0	0	0	0	1	0	0	0	1
ENSG00000007314	3	3	5	2	1	3	4	4	2	0	5	0
ENSG00000007341	818	654	791	794	1092	1030	1062	990	924	852	694	589
ENSG00000007350	1	0	0	0	0	1	3	0	3	0	0	1
ENSG00000007372	891	732	928	896	1159	1173	803	834	749	736	664	574
ENSG00000007376	645	534	797	722	767	799	1055	891	947	718	645	478
ENSG00000007384	628	508	663	696	867	887	728	587	648	625	546	393
ENSG00000007392	984	807	1006	945	1218	1258	1359	1285	1144	1144	908	741
ENSG00000007402	22	9	15	8	14	13	25	15	23	25	28	9
ENSG00000007516	8	4	11	8	15	8	18	14	24	17	21	12
ENSG00000007520	921	745	1136	1041	1136	1145	1298	1104	1132	948	770	643
ENSG00000007541	739	572	822	782	925	1030	1085	826	952	890	783	567
ENSG00000007545	1292	1124	1340	1243	1514	1577	1765	1629	1524	1340	1204	887
ENSG00000007866	1197	934	1191	1161	1343	1391	1406	1244	1202	1074	957	757
ENSG00000007908	1	0	0	0	1	1	1	4	0	1	0	2
ENSG00000007923	2126	1605	2090	1980	2512	2400	2661	2530	2380	1976	1743	1473
ENSG00000007933	0	0	0	1	0	0	0	0	0	0	0	0
ENSG00000007944	799	665	846	839	1084	1146	969	855	783	804	748	536
ENSG00000007952	0	0	0	0	1	0	2	0	0	0	1	0
ENSG00000007968	388	354	454	432	469	555	613	527	491	462	344	286
ENSG00000008018	2791	2476	3191	3003	3782	3857	3830	3357	3366	3075	2705	2125
ENSG00000008056	2	0	2	6	1	0	4	4	3	2	4	3
ENSG00000008083	1786	1510	1875	1531	2044	2013	2140	2057	1885	1726	1384	1114
ENSG00000008086	586	430	527	524	701	791	873	811	748	692	652	534
ENSG00000008118	1	0	0	0	0	0	2	0	0	2	0	0
ENSG00000008128	295	275	322	273	391	365	388	361	330	341	309	225
ENSG00000008130	1572	1315	1745	1641	1931	2026	2120	1834	1806	1548	1314	954
ENSG00000008196	0	0	1	0	0	0	0	0	0	0	0	0
ENSG00000008197	0	0	0	0	0	0	0	0	0	1	0	0
ENSG00000008226	3	8	6	8	6	7	6	2	5	3	6	7
ENSG00000008256	1729	1576	2091	2027	2552	2607	2308	2107	1942	2063	1876	1296
ENSG00000008277	790	616	801	692	936	986	1076	881	845	833	751	597
ENSG00000008282	5791	5024	5980	5389	6620	7006	7642	6348	6146	4665	4298	3229
ENSG00000008283	1694	1579	2126	1861	2391	2454	2355	2042	2052	1626	1391	1068
ENSG00000008294	9496	8245	9884	6760	8743	8855	14978	13302	11947	7526	6875	5378
ENSG00000008300	113	91	107	92	133	118	204	192	200	151	105	123
ENSG00000008311	753	634	713	517	731	782	726	730	644	533	483	387
ENSG00000008323	260	206	258	175	234	264	303	296	243	180	156	124
ENSG00000008324	624	552	699	603	899	869	936	879	827	679	577	485
ENSG00000008382	199	156	214	178	229	267	219	207	210	170	145	106
ENSG00000008394	5552	4562	5986	5832	7545	7628	6867	6038	5627	5308	4531	3547
ENSG00000008405	1156	948	1219	1163	1453	1466	1648	1453	1370	1284	1124	806
ENSG00000008438	0	0	0	1	0	3	0	0	0	0	0	0
ENSG00000008441	1262	1066	1440	1190	1557	1642	1830	1673	1661	1304	1152	1008
ENSG00000008513	2585	2393	3139	2877	3230	3491	3974	3666	3416	3655	3077	2459
ENSG00000008516	5	6	6	5	4	9	10	7	19	3	6	4
ENSG00000008517	66	63	57	47	47	60	129	99	121	71	64	56
ENSG00000008710	1781	1566	1977	2156	2681	2702	2472	2043	2272	1993	1710	1246
ENSG00000008735	15	19	26	7	12	15	35	29	34	10	12	17
ENSG00000008838	1518	1125	1564	1378	1648	1737	2071	1758	1815	1392	1201	949
ENSG00000008853	1582	1142	1538	1560	2083	2115	2112	1825	1818	1631	1444	1179
ENSG00000008869	828	608	839	803	1019	1022	969	927	853	851	785	540
ENSG00000008952	12776	10055	12798	12340	16262	16248	16368	14677	13519	12383	11650	9298
ENSG00000008988	26394	21640	28944	27694	34667	36159	34241	31205	29079	28581	24611	19931
ENSG00000009307	61839	51289	69207	72491	92523	92040	82147	77100	69504	73352	66183	53736
ENSG00000009335	7082	5854	7851	7313	9122	9177	9529	8605	7972	7329	6503	4986
ENSG00000009413	1435	1153	1585	1382	1846	1701	2117	1958	1798	1488	1382	1101
ENSG00000009694	63	74	81	51	103	73	81	85	78	80	78	60
ENSG00000009709	0	0	0	0	4	0	0	0	0	0	0	0
ENSG00000009724	6	5	3	8	9	7	9	15	6	6	9	5
ENSG00000009765	0	0	0	0	0	1	0	0	0	0	0	0
ENSG00000009780	308	297	429	310	419	440	416	458	363	352	297	230
ENSG00000009790	0	1	1	0	1	3	1	1	5	1	1	0
ENSG00000009830	1058	967	1217	1074	1321	1378	1422	1294	1288	1115	881	745
ENSG00000009844	2100	1689	2040	1923	2558	2627	2673	2471	2093	1861	1808	1413
ENSG00000009950	37	58	75	42	46	50	51	61	85	40	47	32
ENSG00000009954	11718	9464	12546	10996	13529	13925	15738	14913	13264	11291	10108	7995
ENSG00000010017	1724	1408	1804	1704	2048	2101	2334	2191	1917	1871	1649	1302
ENSG00000010030	74	64	71	39	46	47	79	93	95	30	20	14
ENSG00000010072	605	438	629	579	762	747	777	672	551	558	514	404
ENSG00000010165	1367	1099	1538	1461	1728	1822	1928	1670	1654	1452	1244	950
ENSG00000010219	473	413	472	504	622	702	651	612	548	486	405	351
ENSG00000010244	7967	6701	8547	7698	9978	10063	10323	9501	8725	7512	6659	5406
ENSG00000010256	3412	2909	3977	4041	4697	4760	4442	4120	3980	3515	3084	2344
ENSG00000010270	1460	1261	1630	1404	1828	1846	1919	1910	1643	1326	1247	1069
ENSG00000010278	13362	11493	14573	14824	17685	19623	16841	13850	13337	13514	11543	8884
ENSG00000010282	0	0	0	0	2	0	4	0	1	2	2	2
ENSG00000010292	13080	10283	13849	13365	17020	17330	14018	13397	12240	11479	10196	7547
ENSG00000010295	25	9	8	15	17	17	16	20	24	21	13	10
ENSG00000010310	7	8	7	7	5	11	12	10	13	12	3	3
ENSG00000010318	98	70	84	100	110	112	130	109	105	79	90	71
ENSG00000010319	2	0	0	0	1	0	8	3	3	5	5	2
ENSG00000010322	1246	986	1212	1379	1771	1725	1686	1453	1488	1324	1161	879
ENSG00000010327	3	0	1	7	2	2	12	10	6	10	9	1
ENSG00000010361	10	17	9	8	20	12	23	23	25	22	20	9
ENSG00000010379	45	33	29	53	36	56	44	50	42	46	27	26
ENSG00000010404	1050	883	1084	970	1307	1352	1529	1385	1281	1145	981	801
ENSG00000010438	0	1	0	2	0	0	0	1	0	0	0	1
ENSG00000010539	486	427	545	460	623	607	694	665	610	525	470	359
ENSG00000010610	0	0	0	0	0	0	0	0	1	0	0	0
ENSG00000010626	155	138	190	158	197	177	196	184	125	134	107	92
ENSG00000010671	0	0	0	0	1	0	2	1	0	0	0	2
ENSG00000010704	745	562	757	812	1103	1098	773	731	649	710	675	499
ENSG00000010803	818	739	962	906	1025	1134	971	953	914	833	728	636
ENSG00000010810	375	326	454	378	439	417	660	633	529	439	394	313
ENSG00000010818	1138	861	1056	974	1354	1315	1473	1453	1266	1164	1047	741
ENSG00000010932	0	0	0	0	0	0	0	0	0	0	0	0
ENSG00000011007	2484	2019	2811	2409	2919	3087	3623	3468	3013	2774	2415	1931
ENSG00000011009	999	860	1134	1113	1323	1353	1447	1243	1178	1016	909	727
ENSG00000011021	784	580	805	704	952	920	949	822	771	746	648	471
ENSG00000011028	1140	1052	1364	1074	1279	1494	1628	1362	1317	1103	954	669
ENSG00000011052	9706	8237	11224	10122	12024	12542	13301	11917	11547	9830	8400	6303
ENSG00000011083	7	4	12	4	8	7	13	13	9	18	15	9
ENSG00000011105	1163	1080	1260	1260	1550	1742	1744	1508	1436	1218	1191	966
ENSG00000011114	8807	7257	9612	9705	12738	12954	10908	10490	9146	9927	8974	6758
ENSG00000011132	285	215	292	280	370	367	363	277	321	308	270	202
ENSG00000011143	627	548	760	609	831	818	893	781	808	676	584	434
ENSG00000011198	726	605	737	668	832	972	965	852	775	668	589	503
ENSG00000011201	26	20	23	25	18	27	43	38	24	23	29	25
ENSG00000011243	1620	1239	1690	1555	2060	2099	1926	1873	1754	1503	1304	1174
ENSG00000011258	1506	1292	1471	1340	1739	1971	1868	1666	1596	1389	1312	1027
ENSG00000011260	3310	2727	3852	3204	4083	3925	4604	4201	3827	3020	2787	2109
ENSG00000011275	836	720	984	829	1031	1100	1181	1117	1011	855	759	598
ENSG00000011295	1552	1294	1686	1613	1948	2058	2093	1912	1843	1537	1435	1092
ENSG00000011304	16475	13642	18434	18151	21951	22594	20421	18461	17923	16093	13947	10583
ENSG00000011332	221	139	244	209	212	256	363	291	326	292	255	177
ENSG00000011347	1564	1316	1512	1779	2217	2320	2186	1893	1816	2035	1794	1426
ENSG00000011376	1832	1555	1986	1864	2237	2413	2429	2473	2259	1942	1688	1329
ENSG00000011405	6841	5427	7331	6896	8848	8750	9678	8868	7862	7464	6803	5536
ENSG00000011422	132	149	169	92	109	105	378	359	376	130	113	84
ENSG00000011426	8438	6743	8968	8826	11048	11193	10096	9439	8408	8242	7377	6045
ENSG00000011451	1691	1372	1859	1813	2131	2248	2469	2210	2174	1800	1571	1142
ENSG00000011454	3589	2945	3811	3465	4600	4521	4500	4132	3838	3479	3140	2610
ENSG00000011465	0	0	0	0	0	0	0	1	0	0	0	0
ENSG00000011478	200	169	222	223	220	240	296	263	290	219	185	120
ENSG00000011485	1639	1278	1790	1612	2042	2116	2122	1997	1945	1737	1545	1216
ENSG00000011523	605	554	770	563	737	824	833	827	722	587	481	401
ENSG00000011566	1227	971	1313	1245	1475	1649	1728	1530	1410	1304	1191	911
ENSG00000011590	6	3	2	1	0	0	4	9	5	0	0	0
ENSG00000011600	0	0	0	0	0	0	0	0	0	0	0	0
ENSG00000011638	1170	1003	1351	1160	1477	1663	1404	1254	1222	1123	979	714
ENSG00000011677	84	76	131	103	116	110	176	159	144	135	75	111
ENSG00000012048	2953	2292	3083	2658	3490	3397	4055	3766	3342	2864	2513	2039
ENSG00000012061	1196	968	1285	1285	1580	1665	1521	1553	1454	1233	1111	863
ENSG00000012124	1	2	3	1	2	6	0	1	2	4	3	3
ENSG00000012171	252	276	305	230	321	265	436	364	370	232	208	140
ENSG00000012174	2391	2200	2629	2389	3201	3195	3280	2955	2711	2310	2182	1622
ENSG00000012211	975	735	1089	968	1150	1260	1185	1143	1158	924	772	597
ENSG00000012223	0	0	0	2	0	0	0	0	5	1	1	2
ENSG00000012232	2424	2219	2804	2815	3416	3453	2925	2688	2473	2189	2010	1357
ENSG00000012504	0	0	0	1	1	0	0	0	0	0	0	1
ENSG00000012660	7273	6040	7919	7056	8894	9193	9016	8477	7467	6823	6092	4912
ENSG00000012779	2	2	7	4	7	1	7	5	11	1	3	0
ENSG00000012817	0	0	0	0	0	0	0	0	0	0	0	0
ENSG00000012822	331	262	309	237	341	368	465	377	417	308	237	264
ENSG00000012963	7082	5779	7542	7110	8817	9077	9027	8247	7543	6876	6072	4844
ENSG00000012983	4190	3626	4652	4252	5322	5469	5319	4891	4522	3947	3592	2881
ENSG00000013016	170	108	155	135	172	178	189	174	168	160	128	85
ENSG00000013275	3371	2467	3362	3267	3905	4179	4313	4114	3738	3374	2968	2506
ENSG00000013288	983	754	922	774	1096	1089	1164	988	954	838	735	523
ENSG00000013293	0	0	0	0	0	0	0	0	4	0	1	0
ENSG00000013297	41	30	29	29	42	28	55	34	54	33	41	21
ENSG00000013306	3690	3111	4107	3709	4460	4725	5138	4565	4487	3725	3281	2416
ENSG00000013364	2302	1827	2271	2112	2671	2999	2573	2322	2148	1913	1684	1309
ENSG00000013374	2978	2428	3021	2551	3340	3438	3657	3514	2971	2548	2350	1898
ENSG00000013375	1567	1450	1861	1667	2242	2211	2161	1921	1741	1755	1529	1237
ENSG00000013392	92	113	102	95	98	121	141	115	121	90	120	94
ENSG00000013441	1503	1242	1445	1333	1819	1996	1979	1774	1721	1583	1337	1254
ENSG00000013503	1005	850	1139	1012	1313	1312	1317	1270	1099	1065	896	817
ENSG00000013523	2374	2084	2551	2449	2754	3072	3587	3170	3121	2555	2165	1624
ENSG00000013561	1048	953	1274	1285	1532	1625	1491	1495	1314	1286	1151	872
ENSG00000013563	364	321	346	411	454	521	414	415	411	314	339	236
ENSG00000013573	2802	2333	3210	2501	3457	3332	3826	3477	3331	2764	2338	1760
ENSG00000013583	663	531	675	629	725	838	771	752	669	613	572	470
ENSG00000013588	7538	5971	7143	8382	10443	11358	10174	9202	8647	9372	8012	5738
ENSG00000013619	124	119	106	99	147	160	138	110	111	110	94	68
ENSG00000013725	26	9	11	20	20	27	33	37	35	21	18	14
ENSG00000013810	3461	2608	3699	3380	4442	4404	3792	3596	3341	3160	2659	2127
ENSG00000014123	2808	2213	2829	2745	3635	3727	3543	3240	2861	2861	2633	2278
ENSG00000014138	622	552	744	645	827	845	907	818	739	772	653	509
ENSG00000014164	497	473	588	563	625	627	762	631	573	475	427	339
ENSG00000014216	9572	7606	10327	11320	13760	13983	10876	9672	9347	9451	8243	6135
ENSG00000014257	107	76	88	69	88	122	94	82	80	82	66	37
ENSG00000014641	6675	5741	7212	7043	8855	9288	9162	8074	7608	7294	6460	4974
ENSG00000014824	3450	2818	3835	3356	4357	4326	4730	4292	3733	3378	3079	2626
ENSG00000014914	293	244	327	269	432	393	358	321	316	273	240	191
ENSG00000014919	1498	1249	1559	1360	1882	2088	1949	1806	1655	1509	1421	1009
ENSG00000015133	1174	901	1168	1009	1303	1366	1339	1245	1324	1095	893	718
ENSG00000015153	359	303	430	368	402	528	545	422	416	365	345	255
ENSG00000015171	3063	2357	2980	3141	4018	4011	3657	3334	3059	3081	2718	2225
ENSG00000015285	8	9	9	13	22	12	21	16	25	18	18	7
ENSG00000015413	0	1	1	3	2	0	3	1	3	4	3	2
ENSG00000015475	732	604	757	752	910	946	1023	830	827	783	670	497
ENSG00000015479	8870	7479	9573	9246	11830	11895	11132	9767	8948	8651	7777	6159
ENSG00000015520	0	1	2	7	5	1	7	3	17	6	7	5
ENSG00000015532	1246	1073	1472	1201	1357	1438	1610	1479	1544	1044	958	729
ENSG00000015568	351	287	372	314	405	418	472	291	434	360	319	190
ENSG00000015592	1	0	0	0	0	0	0	0	0	0	2	0
ENSG00000015676	1930	1570	2192	2042	2488	2570	2553	2292	2105	1916	1697	1294
ENSG00000016082	115	80	94	79	120	107	151	135	94	90	60	58
ENSG00000016391	61	85	95	59	79	68	133	86	96	75	69	38
ENSG00000016402	31	16	36	22	32	24	32	31	32	29	13	19
ENSG00000016490	0	0	0	0	2	0	1	0	0	0	0	0
ENSG00000016602	2	3	2	3	2	6	4	2	2	2	4	1
ENSG00000016864	654	620	754	681	818	905	854	782	648	648	587	383
ENSG00000017260	7044	5573	7471	6637	8412	8593	9474	8518	7499	6848	5913	4717
ENSG00000017427	0	0	0	0	0	0	0	1	0	0	1	0
ENSG00000017483	3	1	4	0	4	1	3	0	4	0	1	1
ENSG00000017797	4165	3433	4460	4308	5522	5726	5297	4772	4473	4248	3778	2879
ENSG00000018189	600	508	611	591	784	742	628	589	596	454	410	327
ENSG00000018236	419	384	475	534	717	761	455	486	339	469	446	353
ENSG00000018280	2	5	0	0	4	0	1	3	8	5	4	2
ENSG00000018408	2316	1844	2155	2096	2783	2847	3635	3138	2780	2494	2267	1746
ENSG00000018510	4679	3874	5036	4609	5970	5857	6239	5672	4967	4409	3953	3283
ENSG00000018607	0	0	0	0	0	0	0	0	0	0	0	0
ENSG00000018610	1870	1606	2142	1983	2248	2451	2663	2491	2284	1975	1884	1438
ENSG00000018625	6	5	4	12	4	9	5	9	5	2	8	8
ENSG00000018699	719	628	847	763	909	916	990	800	840	689	632	521
ENSG00000018869	0	0	0	0	0	0	0	0	0	0	0	0
ENSG00000019102	0	0	0	0	0	1	1	0	0	0	1	2
ENSG00000019144	912	744	972	931	1303	1102	1159	1059	1069	933	798	596
ENSG00000019169	0	0	1	2	0	0	0	1	3	2	0	0
ENSG00000019186	425	376	500	323	400	416	1302	1362	1183	701	717	565
ENSG00000019485	634	518	730	668	795	911	798	799	750	686	628	476
ENSG00000019505	1	0	0	0	1	1	2	3	1	2	2	1
ENSG00000019549	1471	1318	1804	1307	1659	1871	2191	1990	1874	1309	1310	1044
ENSG00000019582	8	1	1	3	0	2	11	6	3	2	2	0
ENSG00000019991	0	0	0	0	1	0	0	0	1	0	1	0
ENSG00000019995	1879	1536	1955	1743	2304	2333	2520	2318	2125	1816	1592	1309
ENSG00000020129	969	732	1037	960	1064	1219	1315	1223	1236	1051	899	674
ENSG00000020181	15	11	10	3	10	12	6	14	14	9	6	5
ENSG00000020219	0	0	0	0	0	2	2	1	2	1	0	1
ENSG00000020256	1122	929	1268	1168	1457	1492	1609	1408	1315	1131	921	768
ENSG00000020426	2012	1600	2151	1892	2427	2526	2464	2232	2123	1920	1668	1409
ENSG00000020577	271	244	337	293	333	319	549	501	490	404	293	235
ENSG00000020633	183	134	184	207	249	237	183	209	177	166	175	113
ENSG00000020922	1151	956	1130	1117	1348	1531	1378	1298	1110	1157	960	853
ENSG00000021300	162	119	191	147	213	172	259	243	199	219	182	123
ENSG00000021355	3459	2986	4040	3373	4331	4494	5140	4452	4175	3591	3259	2547
ENSG00000021461	0	0	0	0	0	0	0	0	0	0	0	0
ENSG00000021488	7	12	7	8	13	16	15	15	11	8	12	7
ENSG00000021574	1176	1006	1256	1250	1609	1595	1727	1463	1366	1218	1204	849
ENSG00000021645	0	0	0	0	1	0	3	1	0	3	0	0
ENSG00000021762	264	217	276	249	361	331	288	286	242	236	201	188
ENSG00000021776	4184	3559	4602	4581	5864	6103	5831	5546	4771	4846	4358	3555
ENSG00000021826	53	43	32	41	64	50	78	53	70	88	53	46
ENSG00000021852	0	1	0	0	0	0	1	0	0	0	0	2
ENSG00000022267	963	865	1146	754	889	1030	1644	1490	1478	938	792	590
ENSG00000022277	2514	1993	2839	2594	3158	3366	3397	3143	2939	2503	2367	1902
ENSG00000022355	0	0	0	0	0	0	0	0	1	0	0	0
ENSG00000022556	0	0	0	0	0	0	0	0	0	0	0	1
ENSG00000022567	333	263	290	289	402	403	477	423	434	296	259	225
ENSG00000022840	6375	5530	7146	6648	8396	8698	8184	7561	6933	6382	5566	4399
ENSG00000022976	480	386	474	506	553	626	677	648	656	562	441	332
ENSG00000023041	1964	1612	1960	1784	2343	2269	2328	2087	2036	1741	1572	1247
ENSG00000023171	82	76	107	89	112	142	167	151	143	121	115	94
ENSG00000023191	3354	2730	3790	3970	4345	4572	4443	3714	3678	3239	2889	1985
ENSG00000023228	5803	4808	6286	5879	7363	7758	7567	7037	6288	5781	5062	4147
ENSG00000023287	4077	3424	4323	3769	4957	5142	5448	5191	4530	4116	3700	2931
ENSG00000023318	2372	1949	2569	2243	2894	2929	3222	3011	2654	2332	2109	1686
ENSG00000023330	874	797	1009	860	1101	1185	1348	1173	1208	975	804	694
ENSG00000023445	434	311	376	349	506	559	577	508	504	467	419	305
ENSG00000023516	4644	3784	4899	4432	5814	5645	6136	5404	4974	4397	4042	3223
ENSG00000023572	114	122	141	132	166	147	184	176	133	160	153	125
ENSG00000023608	808	619	792	695	867	949	1016	812	795	723	756	502
ENSG00000023697	2283	1997	2606	2412	3083	3052	2841	2661	2426	2232	2087	1560
ENSG00000023734	10844	9445	12609	11872	15222	15185	15019	13790	12756	11764	10514	8113
ENSG00000023839	118	116	131	147	186	198	141	119	146	160	130	121
ENSG00000023892	402	322	441	356	474	483	512	429	408	321	342	236
ENSG00000023902	44	32	62	50	52	68	76	63	53	32	44	30
ENSG00000023909	5334	4269	5387	5749	7520	7440	6474	5981	5251	5331	4825	3781
ENSG00000024048	2603	2269	2770	2573	3650	3633	3252	2987	2817	2458	2314	1847
ENSG00000024422	3208	2677	3641	3426	4176	4501	4042	3724	3457	3158	2607	2078
ENSG00000024526	5532	4242	5689	6336	8288	8212	5371	4945	4585	5369	4764	3893
ENSG00000024862	277	255	311	266	379	383	416	375	323	321	277	214
ENSG00000025039	81	65	90	69	61	99	126	138	104	95	105	53
ENSG00000025156	575	474	627	509	707	704	786	683	612	587	529	401
ENSG00000025293	2409	2147	2751	2594	3305	3582	3207	3176	2784	2646	2377	1898
ENSG00000025423	85	57	95	84	102	122	124	109	118	98	95	68
ENSG00000025434	191	166	224	181	219	235	297	231	260	209	137	135
ENSG00000025708	185	147	162	95	133	129	225	156	186	79	76	57
ENSG00000025770	673	619	761	854	941	941	866	864	822	702	606	470
ENSG00000025772	1619	1396	1873	1662	2088	2151	2345	2249	1942	1820	1597	1231
ENSG00000025796	3022	2395	3230	3162	3953	4121	3924	3717	3372	3104	2695	2373
ENSG00000025800	4983	4085	5551	4724	6072	6435	6194	6127	5605	4960	4512	3268
ENSG00000026025	15	15	18	13	16	19	24	30	27	18	17	16
ENSG00000026036	216	200	249	219	278	281	330	306	316	237	222	157
ENSG00000026103	486	381	435	369	417	448	630	638	471	361	337	243
ENSG00000026297	139	111	124	133	169	175	192	152	163	137	126	92
ENSG00000026508	9510	9125	11596	9700	11587	12344	15584	14274	12925	10897	9742	7630
ENSG00000026559	359	268	349	327	378	425	558	477	553	353	292	236
ENSG00000026652	232	215	289	196	294	337	273	269	258	225	194	165
ENSG00000026751	0	1	0	0	1	1	0	0	0	1	3	1
ENSG00000026950	451	409	524	385	507	560	462	378	370	251	198	171
ENSG00000027001	533	420	598	537	626	558	718	634	559	441	424	304
ENSG00000027075	1125	967	1263	1236	1662	1640	1431	1397	1220	1202	1070	888
ENSG00000027644	0	0	1	0	0	0	0	0	0	1	1	0
ENSG00000027697	1567	1234	1464	1415	1988	2080	1959	1756	1554	1520	1378	1110
ENSG00000027847	328	283	373	364	452	454	468	389	344	349	310	242
ENSG00000027869	5	2	5	3	1	4	7	6	13	0	3	1
ENSG00000028116	1003	775	1046	1013	1264	1266	1218	1121	1041	1016	966	722
ENSG00000028137	1	2	1	0	2	1	2	4	5	1	2	2
ENSG00000028203	2250	1870	2395	2242	2992	3069	3006	2776	2481	2309	2150	1666
ENSG00000028277	22	31	19	20	13	25	44	38	32	36	34	26
ENSG00000028310	1829	1474	2055	1842	2311	2297	2626	2419	2350	2058	1709	1350
ENSG00000028528	3016	2410	3308	3239	4084	4206	3775	3465	3211	3099	2801	2123
ENSG00000028839	455	384	488	446	591	581	618	573	531	476	427	370
ENSG00000029153	4707	4377	5046	3707	4674	4765	6670	6203	5656	3788	3368	2499
ENSG00000029363	8657	6784	9091	8462	11131	11035	11193	10028	8869	8447	7998	6547
ENSG00000029364	7264	5927	7696	7528	9754	10394	9301	8486	7663	7484	6714	5209
ENSG00000029534	139	111	137	159	141	211	144	133	109	139	114	84
ENSG00000029559	4	2	3	2	4	1	1	4	13	1	2	2
ENSG00000029639	129	92	126	96	145	152	152	178	141	111	116	84
ENSG00000029725	4284	3638	4735	4091	5152	5216	5945	5543	4796	4190	3711	3015
ENSG00000029993	2589	2046	2860	2732	3599	3499	3062	2736	2506	2421	2223	1785
ENSG00000030066	5117	4299	5691	5231	6810	6632	6993	6370	6005	5262	4794	3657
ENSG00000030110	1720	1456	1887	1924	2248	2342	2272	1999	1949	1662	1371	1031
ENSG00000030304	2	3	9	2	12	6	7	7	6	6	7	8
ENSG00000030419	472	342	344	388	622	630	381	376	325	363	319	275
ENSG00000030582	2979	2506	3056	2709	3204	3614	4083	3565	3373	2559	2280	1708
ENSG00000031003	1283	1059	1272	1317	1800	1795	1550	1453	1474	1478	1251	1108
ENSG00000031081	47	42	44	35	66	56	120	86	86	73	67	31
ENSG00000031691	498	378	458	441	558	565	685	641	535	517	420	372
ENSG00000031698	9500	8215	10787	10437	12976	13217	12237	10953	10205	9925	8403	6782
ENSG00000031823	1786	1509	2057	1858	2270	2402	2588	2170	2060	1809	1556	1249
ENSG00000032219	1464	1091	1392	1254	1766	1774	2013	1924	1734	1547	1453	1147
ENSG00000032389	777	657	843	763	981	950	987	922	899	781	644	455
ENSG00000032444	770	642	818	789	1011	1053	1031	971	987	900	720	536
ENSG00000032742	393	327	431	366	502	490	443	443	340	349	308	274
ENSG00000033011	713	602	771	813	917	982	1027	922	864	797	675	562
ENSG00000033030	1424	1079	1421	1300	1798	1818	1598	1344	1334	1252	970	862
ENSG00000033050	2127	1782	2493	2154	2660	2685	3035	2809	2637	2185	1886	1528
ENSG00000033100	1453	1152	1541	1408	1806	1899	1855	1762	1706	1510	1365	974
ENSG00000033122	16	14	26	12	29	35	17	25	20	26	23	16
ENSG00000033170	1259	1046	1459	1240	1357	1570	1568	1553	1386	1161	974	814
ENSG00000033178	4879	3906	4922	4343	5781	5718	6224	5521	5018	4578	3972	3203
ENSG00000033327	68	53	93	58	90	78	140	89	106	101	71	55
ENSG00000033627	2236	1652	2389	1963	2551	2522	2971	2795	2565	2142	1881	1435
ENSG00000033800	2086	1754	2146	2186	2780	2904	2672	2567	2282	2262	1958	1670
ENSG00000033867	2885	2851	3425	2840	3550	3496	3770	3258	3048	2592	2269	1831
ENSG00000034053	706	566	837	747	987	921	917	899	866	776	705	503
ENSG00000034152	1542	1299	1747	1539	1791	1815	2469	2228	2128	1715	1409	1126
ENSG00000034239	4	2	7	5	6	7	15	8	3	2	4	0
ENSG00000034510	19352	17152	21415	19430	23559	25328	25684	23829	21872	19606	16631	13606
ENSG00000034533	255	210	316	242	337	315	329	266	310	244	215	187
ENSG00000034677	2223	1829	2315	2007	2826	2827	2801	2585	2317	2194	1951	1623
ENSG00000034693	478	324	472	401	526	563	606	571	528	535	402	314
ENSG00000034713	2607	2198	2730	2634	3198	3280	3563	3132	3079	2570	2282	1826
ENSG00000034971	0	0	0	0	0	0	0	0	0	0	0	0
ENSG00000035115	1267	1049	1470	1353	1735	1770	1596	1553	1348	1244	1102	852
ENSG00000035141	2885	2220	3072	2813	3457	3368	4240	3679	3542	2899	2549	2188
ENSG00000035403	26280	21853	28577	26258	33298	33544	35488	32665	29402	27456	23961	18405
ENSG00000035499	1735	1429	1855	1913	2499	2503	1809	1676	1442	1470	1402	1014
ENSG00000035664	51	49	69	41	77	79	47	39	42	66	49	41
ENSG00000035681	4231	3547	4655	4279	5410	5520	5420	5006	4574	4212	3741	2914
ENSG00000035687	2447	2010	2495	2466	3117	3032	3008	2679	2405	2262	2029	1519
ENSG00000035720	0	0	0	0	0	0	0	0	0	0	0	0
ENSG00000035862	283	279	318	246	274	315	602	509	493	376	304	225
ENSG00000035928	4513	3705	4958	4198	5235	5344	6421	5912	5162	4438	4019	3247
ENSG00000036054	1563	1359	1670	1504	1962	2119	2133	2010	1883	1723	1456	1230
ENSG00000036257	4016	3234	4441	4468	5702	5731	5188	4741	4362	4584	4153	3322
ENSG00000036448	94	73	96	98	93	89	125	112	89	91	90	72
ENSG00000036473	0	0	0	0	0	0	0	0	0	0	0	0
ENSG00000036530	5	4	9	1	6	8	5	12	12	6	15	13
ENSG00000036549	3691	3248	4135	4212	5512	5409	5018	4534	4080	4148	3601	2926
ENSG00000036565	0	0	0	0	0	0	0	0	0	0	0	0
ENSG00000036672	13	18	30	25	24	38	32	27	33	37	12	27
ENSG00000036828	2	0	0	0	0	0	0	0	0	0	0	0
ENSG00000037042	457	373	520	423	532	573	650	631	586	504	461	369
ENSG00000037241	801	614	886	815	1056	992	1188	1023	1008	883	815	610
ENSG00000037280	9	11	10	6	14	7	16	19	15	20	8	9
ENSG00000037474	9212	7568	10346	8818	10964	11142	14738	13344	11934	10062	9072	7290
ENSG00000037637	683	570	699	658	809	893	922	853	794	678	615	486
ENSG00000037749	2423	2019	2470	2463	3268	3480	3321	2905	2651	2759	2341	1806
ENSG00000037757	472	345	505	512	640	681	686	615	556	489	436	368
ENSG00000037897	354	343	407	379	458	481	603	515	474	440	331	282
ENSG00000037965	178	161	165	161	214	193	254	243	192	172	138	146
ENSG00000038002	237	206	263	237	287	273	322	246	240	200	153	168
ENSG00000038210	1547	1303	1630	1770	1950	2081	2066	1758	1633	1563	1491	1074
ENSG00000038219	3675	3001	3936	3283	4293	4263	5156	4959	4317	3829	3527	2869
ENSG00000038274	3736	3374	4037	3873	4957	5183	4378	3819	3446	3555	2917	2430
ENSG00000038295	20	9	13	9	20	38	19	13	9	10	16	11
ENSG00000038358	1927	1632	2107	1959	2388	2390	2567	2435	2304	1944	1715	1153
ENSG00000038382	12023	11554	14984	12846	15131	14955	18917	16620	16412	13804	12054	9289
ENSG00000038427	101	101	93	83	102	118	218	197	171	106	119	73
ENSG00000038532	1312	1013	1450	1257	1554	1691	1602	1464	1436	1255	1196	890
ENSG00000038945	16	20	23	15	11	20	17	22	18	10	10	10
ENSG00000039068	8702	7133	9531	8872	11578	11988	12180	10900	10571	9978	8885	6711
ENSG00000039123	1713	1387	1841	1994	2536	2514	2119	2024	1790	1980	1725	1397
ENSG00000039139	151	154	205	180	182	177	265	237	216	206	173	156
ENSG00000039319	3980	3185	3989	4098	5278	5297	4756	4475	4101	3966	3696	2997
ENSG00000039523	2475	2090	3031	2251	2715	2927	3860	3554	3499	2766	2192	1784
ENSG00000039537	0	0	0	0	0	0	0	0	0	0	0	0
ENSG00000039560	1805	1536	2118	1451	1810	1846	2779	2536	2343	1601	1377	1126
ENSG00000039600	5	8	9	1	14	8	11	10	9	7	12	6
ENSG00000039650	681	592	698	733	837	870	781	765	769	667	653	481
ENSG00000039987	1	0	1	1	0	3	0	0	0	0	1	0
ENSG00000040199	1252	1047	1431	1273	1515	1691	1759	1587	1507	1347	1158	923
ENSG00000040275	2231	1808	2318	2296	3011	2867	2784	2506	2228	2110	1815	1652
ENSG00000040341	2465	1988	2482	2470	3208	3292	3279	3100	2781	2683	2530	1996
ENSG00000040487	154	146	196	150	176	215	260	221	228	200	145	100
ENSG00000040531	263	242	301	289	302	351	402	410	352	268	299	198
ENSG00000040608	129	104	158	162	179	207	165	176	162	132	115	102
ENSG00000040633	1477	1193	1540	1371	1714	1715	1946	1808	1648	1461	1275	1056
ENSG00000040731	8	5	13	8	17	22	23	20	8	16	16	24
ENSG00000040933	1059	856	1069	1019	1388	1334	1362	1237	1079	1072	955	730
ENSG00000041353	444	344	394	387	566	545	435	400	354	348	268	282
ENSG00000041357	5588	4776	6096	6023	7697	7650	7545	6635	6280	6304	5542	4315
ENSG00000041515	29	18	25	31	31	35	32	37	26	22	27	21
ENSG00000041802	1992	1498	2211	1724	2277	2278	2870	2646	2426	1863	1813	1373
ENSG00000041880	216	156	223	154	214	242	358	302	253	249	198	147
ENSG00000041982	510	456	620	438	402	419	901	872	767	546	443	417
ENSG00000041988	229	184	219	235	261	275	276	232	277	195	129	138
ENSG00000042062	490	392	533	484	664	609	1375	1178	1216	1182	986	789
ENSG00000042088	2343	1835	2564	2453	2984	3130	2852	2759	2307	2256	1866	1565
ENSG00000042286	1441	1193	1591	1362	1613	1761	1844	1767	1612	1347	1197	879
ENSG00000042304	0	0	0	0	0	0	0	0	0	0	0	0
ENSG00000042317	405	330	393	328	479	518	491	484	422	341	308	305
ENSG00000042429	577	476	638	578	786	772	862	762	659	633	576	421
ENSG00000042445	1282	1103	1352	1337	1639	1875	1859	1679	1598	1407	1250	989
ENSG00000042493	942	914	1128	959	1117	1190	1375	1102	1122	904	756	567
ENSG00000042753	1581	1437	1906	1749	2110	2225	2242	1989	2053	1762	1447	1168
ENSG00000042781	5	0	2	1	3	6	2	4	1	1	3	0
ENSG00000042813	0	0	0	0	0	0	0	0	0	0	0	0
ENSG00000042832	12	6	5	7	12	13	35	30	26	38	24	22
ENSG00000042980	2	4	1	1	1	5	12	9	4	1	2	6
ENSG00000043039	442	338	508	535	541	634	649	592	551	503	448	377
ENSG00000043093	3755	3070	3792	3708	5114	4851	5033	4339	4040	3814	3489	2800
ENSG00000043143	12676	10210	13198	14505	18750	19043	13086	11988	11144	11018	9866	7614
ENSG00000043355	424	391	454	420	542	548	534	463	498	375	320	272
ENSG00000043462	0	0	0	0	0	0	0	0	0	0	0	0
ENSG00000043514	1210	1013	1375	1197	1513	1549	1704	1601	1506	1251	1109	913
ENSG00000043591	28	14	21	21	18	32	26	14	24	25	19	6
ENSG00000044012	0	0	0	1	1	0	0	0	0	0	1	0
ENSG00000044090	536	445	583	622	727	777	720	632	661	639	553	393
ENSG00000044115	13649	11487	14867	14670	18647	19234	16774	15557	14080	13507	12081	9510
ENSG00000044446	1375	1108	1428	1269	1703	1715	1586	1595	1543	1307	1177	862
ENSG00000044459	3125	2337	3038	2916	3755	3713	3451	3458	2936	2785	2617	2002
ENSG00000044524	1	3	3	3	5	4	1	1	1	0	0	3
ENSG00000044574	16039	14081	18586	15703	20104	20461	22761	20707	19640	16571	14664	11485
ENSG00000046604	18416	14905	19910	18506	23912	23767	21431	19744	17865	16634	15441	12156
ENSG00000046647	293	197	288	260	365	348	270	218	216	227	193	141
ENSG00000046651	1253	1012	1258	1150	1612	1600	1558	1452	1425	1271	1139	954
ENSG00000046653	25	31	39	26	40	26	28	31	22	29	22	12
ENSG00000046774	0	0	0	0	0	0	0	0	0	0	0	0
ENSG00000046889	5	7	7	4	4	9	4	6	4	6	1	4
ENSG00000047056	688	554	726	706	1013	974	936	878	791	811	724	534
ENSG00000047188	2215	1824	2316	2197	2780	2812	2530	2410	2166	2139	1925	1495
ENSG00000047230	1131	983	1179	1109	1540	1507	1445	1297	1261	1157	1033	816
ENSG00000047249	2916	2472	3169	2860	3673	3815	3858	3555	3188	2916	2601	1860
ENSG00000047315	5767	4760	6514	5851	7443	7505	7765	6982	6565	5906	5511	4182
ENSG00000047346	532	390	477	461	684	740	711	607	548	598	500	451
ENSG00000047365	1136	948	1300	1158	1509	1435	1664	1534	1427	1190	1118	867
ENSG00000047410	7956	6483	8280	8053	10661	10282	9559	9186	8094	7896	7334	6014
ENSG00000047457	88	52	48	92	154	204	50	21	20	37	46	39
ENSG00000047578	1402	1097	1503	1408	1668	1725	1753	1586	1596	1441	1149	1023
ENSG00000047579	357	265	365	283	354	370	415	396	369	324	256	220
ENSG00000047597	268	227	336	244	348	383	385	361	311	292	271	203
ENSG00000047617	22	8	15	12	12	17	21	14	17	16	18	11
ENSG00000047621	1463	1187	1648	1501	1924	1913	2186	2048	1724	1665	1471	1189
ENSG00000047634	1038	898	1089	1017	1407	1325	1466	1288	1204	1025	868	724
ENSG00000047644	819	605	789	870	1113	1123	895	852	790	853	807	581
ENSG00000047648	1949	1641	2035	1982	2488	2571	2158	2026	1908	1803	1640	1225
ENSG00000047662	9	9	11	11	11	9	7	17	13	11	13	15
ENSG00000047849	6860	5970	7931	7063	8809	8831	8280	8272	7630	6320	5669	4614
ENSG00000047932	1615	1371	1637	1489	2103	1993	2204	1974	1756	1474	1405	1133
ENSG00000047936	0	0	0	1	0	0	3	0	1	0	0	2
ENSG00000048028	1146	934	1221	1053	1428	1460	1488	1383	1257	1058	1014	723
ENSG00000048052	86	66	89	73	72	87	164	170	164	104	109	80
ENSG00000048140	1974	1704	2204	2081	2559	2636	2603	2399	2345	2150	1732	1312
ENSG00000048162	880	743	1113	911	1060	1058	1306	1022	1098	861	689	565
ENSG00000048342	605	551	702	596	784	841	687	735	548	536	483	363
ENSG00000048392	2923	2391	2933	2623	3685	3536	4009	3414	2961	2633	2644	1954
ENSG00000048405	1003	734	1067	975	1203	1287	1402	1346	1205	915	878	687
ENSG00000048462	0	0	0	0	0	0	1	0	0	2	0	0
ENSG00000048471	771	655	814	655	964	879	1128	1045	945	851	741	602
ENSG00000048540	8	7	9	9	12	6	14	9	7	7	8	5
ENSG00000048544	3213	2777	3788	3304	4145	4131	4171	3664	3502	3103	2658	2086
ENSG00000048545	0	0	0	0	0	0	0	0	0	0	0	0
ENSG00000048649	3177	2554	3325	2862	4109	4030	4375	4231	3705	3407	3239	2601
ENSG00000048707	1954	1631	2047	1785	2379	2423	2666	2371	2137	1813	1623	1418
ENSG00000048740	42	41	55	49	97	97	86	74	79	77	44	35
ENSG00000048828	17301	13969	18397	18153	23273	22986	22238	20327	18274	17706	15747	12146
ENSG00000048991	2512	2027	2858	2716	3541	3562	3340	3255	2732	2581	2403	1986
ENSG00000049089	11	4	9	11	13	9	18	10	7	15	7	5
ENSG00000049130	2201	1738	2071	2419	3305	3217	2135	1902	1757	1883	1747	1348
ENSG00000049167	927	692	898	825	1052	1143	1121	1093	931	860	803	612
ENSG00000049192	73	74	78	74	106	119	123	153	125	132	92	47
ENSG00000049239	1613	1415	1841	1720	2075	2342	1877	1805	1647	1459	1361	976
ENSG00000049245	2191	1824	2303	2208	2781	2807	2830	2786	2540	2269	2013	1532
ENSG00000049246	748	643	927	717	936	1057	784	730	707	624	528	432
ENSG00000049247	0	0	0	3	0	0	1	2	2	0	2	0
ENSG00000049249	113	115	155	71	103	79	254	233	270	124	159	115
ENSG00000049283	924	756	1005	858	1086	1213	1113	1095	988	878	637	560
ENSG00000049323	279	229	311	250	344	363	333	339	272	281	271	170
ENSG00000049449	4382	3659	4852	4002	4952	5204	5854	5234	4913	3770	3491	2773
ENSG00000049540	7	6	9	13	21	13	20	27	16	31	22	25
ENSG00000049541	1801	1570	2064	1826	2072	2154	2703	2488	2201	1926	1565	1296
ENSG00000049618	3253	2510	3392	3265	4246	4245	3899	3688	3387	3020	2823	2073
ENSG00000049656	6264	5009	6938	6669	7844	8352	9005	8134	7778	7096	6175	4529
ENSG00000049759	643	517	620	627	797	853	810	779	723	683	590	427
ENSG00000049768	9	3	6	6	12	5	19	15	9	18	9	9
ENSG00000049769	402	335	442	388	474	522	570	464	401	413	349	330
ENSG00000049860	2499	2222	2842	2663	3286	3445	3311	2986	2812	2587	2281	1891
ENSG00000049883	678	538	742	684	816	837	931	842	814	696	584	481
ENSG00000050030	2	0	2	2	0	1	0	0	0	0	0	0
ENSG00000050130	2110	1733	2254	2128	2870	2983	2737	2400	2112	2103	1881	1470
ENSG00000050165	258	223	225	272	292	355	389	348	311	283	269	178
ENSG00000050327	1302	986	1360	1132	1460	1527	1826	1695	1481	1146	962	875
ENSG00000050344	292	244	377	107	163	168	449	454	420	140	151	146
ENSG00000050393	2250	1680	2283	2007	2667	2785	2750	2596	2501	2212	2031	1513
ENSG00000050405	4122	3362	4554	4142	5267	5362	5595	5154	4702	4463	3969	3229
ENSG00000050426	769	697	823	750	982	1008	967	928	911	786	694	489
ENSG00000050438	42	32	30	39	76	72	70	78	66	45	41	34
ENSG00000050555	1	4	2	2	3	4	10	12	2	4	4	3
ENSG00000050628	6	3	13	2	11	2	15	14	7	9	13	6
ENSG00000050730	0	2	0	2	1	0	1	0	1	0	1	2
ENSG00000050748	2781	2252	2978	2899	3739	3896	3617	3127	2888	2812	2476	1952
ENSG00000050767	2	3	5	1	2	1	2	5	2	1	1	1
ENSG00000050820	2687	2162	2842	2464	2957	3232	4223	3690	3594	2674	2317	1783
ENSG00000051009	622	511	675	594	825	764	856	723	753	695	568	433
ENSG00000051108	1120	967	1314	1095	1415	1454	1496	1368	1355	1110	1010	695
ENSG00000051128	817	710	937	906	1192	1206	1065	982	951	862	741	569
ENSG00000051180	834	750	994	890	1117	1148	1141	1053	999	935	824	608
ENSG00000051341	1854	1560	2039	1775	2319	2291	2683	2504	2265	1972	1875	1423
ENSG00000051382	2935	2543	3302	2994	3768	3846	3944	3611	3175	2932	2741	2010
ENSG00000051523	3316	2735	3604	3624	4304	4695	4283	3842	3892	3393	2820	2395
ENSG00000051596	3085	2579	3458	3434	4085	4296	4029	3507	3364	3088	2660	2182
ENSG00000051620	1192	997	1266	1158	1482	1579	1430	1372	1222	1150	982	743
ENSG00000051825	2802	2234	2793	2910	3750	3563	3020	2758	2345	2447	2264	1797
ENSG00000052126	1982	1632	2155	1822	2426	2422	2459	2260	2027	1735	1568	1304
ENSG00000052344	644	616	804	782	830	965	858	784	824	791	707	489
ENSG00000052723	4581	3887	4723	4619	6036	6414	6059	5565	4989	4694	4349	3390
ENSG00000052749	1606	1447	1784	1517	1810	1905	2369	2092	1991	1629	1328	1041
ENSG00000052795	199	166	236	194	266	239	340	287	277	243	193	165
ENSG00000052802	2947	2444	3012	3149	4000	4292	3556	3267	3064	3144	2583	2184
ENSG00000052841	2444	1949	2388	2396	3162	3289	3418	3217	3012	2658	2487	1949
ENSG00000052850	249	211	317	253	298	260	272	286	244	211	177	112
ENSG00000053108	0	2	0	2	3	5	6	0	3	9	2	2
ENSG00000053254	2455	2315	2684	2414	3068	3241	3280	2992	2557	2374	2189	1702
ENSG00000053328	1	0	0	0	0	2	2	0	0	1	0	1
ENSG00000053371	641	544	689	672	777	912	807	711	717	587	541	412
ENSG00000053372	1870	1529	2137	1806	2101	2328	2620	2351	2171	1738	1506	1114
ENSG00000053438	0	0	0	0	0	0	0	0	1	1	0	0
ENSG00000053501	210	161	191	235	260	268	306	272	253	261	221	194
ENSG00000053524	326	283	369	327	402	450	494	405	435	369	316	278
ENSG00000053702	0	0	0	2	1	2	0	0	0	1	1	0
ENSG00000053747	2058	1853	2242	2152	2718	2822	2755	2448	2206	2219	1935	1452
ENSG00000053770	2510	2060	2616	2545	3379	3418	3235	3045	2767	2638	2365	1899
ENSG00000053900	934	807	922	926	1244	1206	1295	1142	1047	963	816	708
ENSG00000053918	96	108	122	107	134	156	138	102	118	77	80	67
ENSG00000054116	1111	926	1201	1097	1397	1394	1236	1167	1142	1025	882	668
ENSG00000054118	7457	5849	8219	7139	9219	9328	8798	8566	7794	7054	6528	5045
ENSG00000054148	1582	1305	1807	1839	2268	2405	2010	1798	1699	1599	1447	1121
ENSG00000054179	92	75	97	96	124	132	170	148	204	131	93	89
ENSG00000054219	0	0	0	0	2	1	0	1	0	0	0	3
ENSG00000054267	3165	2516	3217	3214	4283	4266	4216	3922	3461	3525	3240	2565
ENSG00000054277	175	140	195	231	274	285	229	210	167	209	173	152
ENSG00000054282	1008	757	1064	958	1116	1213	1369	1266	1124	1003	916	731
ENSG00000054356	0	0	0	0	0	0	1	0	0	0	0	0
ENSG00000054392	70	53	56	56	53	61	74	55	69	59	52	49
ENSG00000054523	4021	3343	4477	3977	5240	5137	5531	5103	4544	4315	3774	3032
ENSG00000054598	577	409	548	641	789	784	524	516	481	597	488	392
ENSG00000054611	2484	2005	2705	2557	3195	3435	3423	2971	2799	2575	2129	1612
ENSG00000054654	15291	13085	15804	15124	20551	19357	18650	16673	15450	13830	12668	10474
ENSG00000054690	310	229	341	317	485	455	425	366	400	367	295	231
ENSG00000054793	2906	2654	3245	2954	3691	3951	3503	3214	3019	2702	2381	1818
ENSG00000054796	0	0	0	0	0	0	0	0	0	0	0	0
ENSG00000054803	0	0	0	0	0	0	0	0	0	0	0	0
ENSG00000054938	0	0	0	0	0	0	3	1	0	1	0	0
ENSG00000054965	3061	2430	3317	3238	4062	4161	3889	3500	3245	3193	2812	2226
ENSG00000054967	319	311	412	334	438	456	547	525	491	421	361	248
ENSG00000054983	906	778	988	886	1096	1137	1143	1129	988	960	830	697
ENSG00000055044	3336	2738	3650	3312	4109	4282	4519	4051	3699	3224	2841	2304
ENSG00000055070	4532	3753	4839	4522	5574	5540	5904	5202	4845	4271	3539	2839
ENSG00000055118	5	2	7	10	3	5	12	19	13	3	6	11
ENSG00000055130	3718	3130	4148	3496	4262	4520	4806	4556	4074	3315	3016	2461
ENSG00000055147	340	304	386	360	609	555	401	421	360	386	350	301
ENSG00000055163	151	108	151	107	134	174	185	226	216	160	145	81
ENSG00000055208	2814	2248	3068	2727	3619	3831	3523	3435	2912	2844	2590	1981
ENSG00000055211	1592	1299	1642	1449	1829	1864	2188	1909	1842	1502	1382	1094
ENSG00000055332	5831	4886	5856	4346	5713	5791	8741	7840	7115	4368	3978	3154
ENSG00000055483	1970	1728	2146	1825	2390	2330	2786	2696	2532	2000	1732	1244
ENSG00000055609	6450	5534	6986	6359	8454	8218	8964	8334	7323	6771	6341	4943
ENSG00000055732	495	393	444	508	702	626	560	532	614	510	460	365
ENSG00000055813	0	3	3	1	3	1	2	1	8	2	0	4
ENSG00000055917	6254	5137	6591	5997	7870	7962	7634	7083	6513	5616	5153	3955
ENSG00000055950	1031	803	1167	998	1179	1307	1253	1189	1116	940	764	632
ENSG00000055955	1	3	3	3	1	4	4	1	5	8	5	5
ENSG00000055957	0	0	0	1	0	0	0	0	0	1	1	0
ENSG00000056050	618	489	678	719	859	917	803	768	670	646	551	448
ENSG00000056097	9201	7302	9813	9050	11461	11662	12566	11730	10354	9322	8706	7144
ENSG00000056277	1084	862	1199	969	1233	1297	1487	1423	1312	1082	961	740
ENSG00000056291	0	0	0	0	0	1	0	0	0	0	0	0
ENSG00000056487	265	213	310	210	279	283	399	386	396	286	227	188
ENSG00000056558	50	36	37	64	66	60	82	62	46	56	51	38
ENSG00000056586	6043	5121	6682	5860	7572	7614	8388	7432	6947	5990	5682	4126
ENSG00000056736	15	23	14	11	27	16	19	29	19	18	18	7
ENSG00000056972	425	346	499	447	596	636	584	552	559	435	360	303
ENSG00000056998	22	13	19	21	13	15	27	39	26	24	22	14
ENSG00000057019	2504	2142	2692	2787	3442	3615	3422	3142	2813	2901	2610	1880
ENSG00000057149	66	41	60	108	161	175	39	19	15	30	45	37
ENSG00000057252	1832	1442	1975	1750	2407	2428	2274	2156	1835	1905	1586	1283
ENSG00000057294	3232	2552	3210	3234	4228	4381	4334	3969	3429	3327	2876	2285
ENSG00000057468	11	11	8	7	15	13	19	27	14	24	15	12
ENSG00000057593	0	0	0	1	0	0	0	0	0	0	2	0
ENSG00000057608	9876	7629	10380	9700	12360	12347	12056	10944	9842	9201	8043	6626
ENSG00000057657	6	6	7	10	13	4	10	16	9	7	11	12
ENSG00000057663	1077	926	1138	1120	1431	1549	1266	1201	1192	1022	882	704
ENSG00000057704	722	588	796	782	963	962	891	844	725	646	580	456
ENSG00000057757	1263	1062	1352	1300	1541	1580	1661	1552	1368	1208	1040	897
ENSG00000057935	1285	1001	1309	1297	1751	1705	1599	1462	1344	1338	1188	909
ENSG00000058056	3186	2900	3657	3574	4198	4449	3675	3553	3161	3112	2683	2051
ENSG00000058063	6148	5176	6354	5970	7927	8108	7178	6482	5963	5581	5058	4115
ENSG00000058085	7764	7446	9251	8633	10250	10856	11651	9795	9289	8343	7432	5818
ENSG00000058091	562	485	638	574	685	765	671	618	610	518	445	374
ENSG00000058262	9929	8202	10635	10165	12639	13000	14181	12688	11603	10513	9203	7218
ENSG00000058272	5452	4512	5543	5234	6848	6873	7070	6314	5763	5681	5089	4086
ENSG00000058335	189	148	223	228	283	281	267	278	265	235	253	173
ENSG00000058404	19	14	13	13	22	28	25	38	29	31	27	15
ENSG00000058453	188	184	198	210	272	236	221	215	228	199	175	120
ENSG00000058600	1824	1502	1947	1660	2380	2396	2580	2186	2155	1754	1451	1226
ENSG00000058668	1740	1517	1772	2105	2801	2971	2045	1891	1756	1934	1685	1265
ENSG00000058673	5991	4888	5973	6161	8415	8422	7704	7043	6474	6369	5812	4671
ENSG00000058729	934	794	1003	911	1293	1232	1336	1227	1068	1027	963	756
ENSG00000058799	540	463	592	495	719	797	729	623	565	479	503	380
ENSG00000058804	7361	6360	8151	8633	10613	10713	9491	8613	8074	7853	7189	5150
ENSG00000058866	14	11	23	14	17	14	33	36	27	23	19	14
ENSG00000059122	1104	979	1257	1023	1254	1269	1416	1281	1371	1090	1009	675
ENSG00000059145	569	519	672	814	987	987	912	818	748	895	732	577
ENSG00000059377	5	2	7	0	3	4	4	3	6	4	2	2
ENSG00000059378	609	529	587	341	421	415	1055	886	830	375	322	254
ENSG00000059573	4589	3775	5018	4785	5766	6044	5891	5402	5047	4492	3909	3048
ENSG00000059588	1355	1196	1475	1392	1857	1787	2068	1630	1733	1519	1270	1047
ENSG00000059691	467	403	526	435	597	533	588	627	502	457	417	349
ENSG00000059728	896	704	831	593	812	866	1478	1322	1210	765	705	570
ENSG00000059758	1110	973	1150	1172	1493	1494	1603	1392	1286	1078	996	813
ENSG00000059769	195	167	209	200	271	261	261	230	213	194	198	158
ENSG00000059804	47	48	50	33	58	80	72	86	85	66	46	43
ENSG00000059915	9	15	14	10	26	14	21	17	24	14	17	11
ENSG00000060069	608	460	674	661	772	746	817	847	727	621	510	398
ENSG00000060138	13931	11730	14916	13898	17661	18036	18335	15979	15081	13577	11683	9258
ENSG00000060140	144	95	117	124	172	183	204	126	166	125	110	78
ENSG00000060237	20834	17012	22066	20602	25770	25966	27850	26458	23607	21062	19284	15191
ENSG00000060303	29	46	42	45	34	34	33	27	31	32	26	44
ENSG00000060339	7451	5793	7755	7484	10094	9656	9426	8815	8084	7685	7152	5842
ENSG00000060491	1384	1141	1455	1260	1491	1552	2133	1865	1717	1244	1046	863
ENSG00000060558	792	641	897	737	912	982	966	916	882	765	637	466
ENSG00000060566	0	0	0	0	0	0	2	0	0	0	0	2
ENSG00000060642	373	299	382	386	461	500	506	459	373	361	287	243
ENSG00000060656	846	818	1001	846	1061	1151	893	934	967	658	635	480
ENSG00000060688	1681	1503	1851	1634	2172	2065	2112	1959	1861	1658	1443	1163
ENSG00000060709	0	1	0	2	0	0	0	0	1	0	1	0
ENSG00000060718	25	25	33	32	32	37	43	38	40	21	32	14
ENSG00000060749	10443	8344	11070	10645	13810	14043	12308	11791	10640	10321	9438	7095
ENSG00000060762	254	219	251	253	296	281	326	295	270	224	204	192
ENSG00000060971	780	558	724	670	810	912	1021	923	839	767	664	515
ENSG00000060982	5275	4655	5964	5036	6216	6302	6276	5990	5625	4241	3987	2796
ENSG00000061273	1381	1103	1418	1440	1872	1970	1736	1517	1591	1407	1187	957
ENSG00000061337	57	77	75	23	39	28	115	97	83	23	29	23
ENSG00000061455	6	2	5	4	10	9	7	9	6	4	5	10
ENSG00000061492	0	0	0	0	0	0	1	0	0	0	1	0
ENSG00000061656	55	53	65	55	71	93	87	73	78	71	54	45
ENSG00000061676	16336	13584	17425	16344	21007	20881	21243	19407	17755	16358	14785	11562
ENSG00000061794	3867	3299	4174	3966	4854	4828	5345	4768	4461	3851	3373	2686
ENSG00000061918	68	27	52	52	50	59	115	58	71	73	57	44
ENSG00000061936	2998	2516	3345	2914	3672	3807	3953	3726	3445	3010	2628	2052
ENSG00000061938	1008	852	1111	1068	1308	1323	1300	1097	1189	1014	850	648
ENSG00000061987	2230	1994	2376	2370	3176	3097	2984	2878	2583	2511	2175	1793
ENSG00000062038	8193	7138	9159	7954	9811	10224	10493	9407	8814	7350	6456	5002
ENSG00000062096	0	0	0	0	0	0	0	0	0	0	0	0
ENSG00000062194	1486	1088	1361	1405	1989	1982	1774	1591	1463	1460	1262	1043
ENSG00000062282	57	55	57	49	49	60	80	81	77	50	40	26
ENSG00000062370	127	95	135	105	195	206	154	152	122	123	124	91
ENSG00000062485	9578	8112	10803	9929	12077	12511	12386	11497	10764	9365	8197	6336
ENSG00000062524	5	6	8	15	24	19	14	8	14	18	9	10
ENSG00000062582	464	415	582	547	622	648	662	600	534	519	440	329
ENSG00000062598	1039	874	1064	1068	1250	1343	1390	1347	1221	1099	906	756
ENSG00000062650	4654	3747	4969	4471	5730	5676	6449	5805	5136	4728	4229	3420
ENSG00000062716	8166	6465	7840	7003	9371	9293	8908	8224	7705	6489	5712	4531
ENSG00000062725	1916	1490	1840	1726	2256	2388	2323	2123	1923	1789	1529	1250
ENSG00000062822	2495	2199	2916	2471	2935	3348	3165	2935	2868	2348	1901	1520
ENSG00000063015	0	2	3	0	0	1	1	1	1	1	2	0
ENSG00000063046	16337	13208	17734	16247	20734	21546	18510	17340	15532	14545	13040	10436
ENSG00000063127	19	26	50	20	29	28	21	26	38	19	14	21
ENSG00000063169	453	361	521	500	612	605	567	583	512	475	395	276
ENSG00000063176	275	232	290	290	367	361	389	366	349	331	266	183
ENSG00000063177	9472	8310	10907	10027	11977	12690	12185	10843	10806	9286	7776	6190
ENSG00000063180	54	45	76	42	61	51	117	113	103	47	57	51
ENSG00000063241	1093	844	1169	1151	1259	1340	1402	1130	1218	967	864	649
ENSG00000063244	8573	6816	9181	8630	10568	10809	11006	9701	9285	8166	6883	5600
ENSG00000063245	4276	3598	4968	4659	5482	5804	5896	5240	5412	4273	3759	2892
ENSG00000063322	1863	1561	2038	1981	2381	2308	2951	2489	2460	2212	1890	1539
ENSG00000063438	174	115	151	146	190	189	225	198	204	188	186	115
ENSG00000063515	0	0	0	0	0	0	0	0	0	0	1	0
ENSG00000063587	568	414	534	562	630	684	842	765	673	573	492	390
ENSG00000063601	1577	1217	1666	1709	2072	2128	1932	1825	1614	1648	1379	1086
ENSG00000063660	6041	5377	6864	7508	8394	8984	6365	5801	5364	5394	4668	3528
ENSG00000063761	292	217	296	291	323	379	369	409	354	285	282	218
ENSG00000063854	621	489	696	723	831	818	760	749	687	623	528	447
ENSG00000063978	2660	2360	3172	2770	3398	3526	3892	3429	3285	2748	2354	1846
ENSG00000064012	646	575	716	665	840	867	924	850	772	643	686	466
ENSG00000064042	309	249	386	325	423	444	510	480	377	478	386	300
ENSG00000064102	2469	1954	2562	2490	3196	3099	3346	3016	2803	2593	2250	1788
ENSG00000064115	3302	2917	3725	3665	4646	4926	3883	3415	3260	3298	2925	2295
ENSG00000064195	468	363	534	507	584	639	602	606	547	564	423	362
ENSG00000064199	418	316	389	390	550	494	451	469	404	346	340	281
ENSG00000064201	0	0	0	0	0	0	0	0	1	1	0	0
ENSG00000064205	21	15	22	14	23	17	26	21	16	18	10	10
ENSG00000064218	11	8	11	8	12	14	10	8	9	7	10	7
ENSG00000064225	18	15	26	25	32	29	35	27	26	21	21	15
ENSG00000064270	360	351	453	340	434	422	680	590	632	438	383	264
ENSG00000064300	1805	1385	1842	1426	1713	1943	2815	2547	2338	1813	1523	1089
ENSG00000064309	94	82	142	119	122	126	188	166	141	145	136	93
ENSG00000064313	5719	4774	5995	5459	7158	7123	8351	7500	6872	5988	5490	4212
ENSG00000064393	2270	2064	2740	2321	2810	2904	2759	2739	2437	2040	1992	1507
ENSG00000064419	4434	3730	4937	4526	5527	5493	5915	5306	4810	4398	3761	3086
ENSG00000064489	90	92	126	96	123	131	156	136	117	95	80	68
ENSG00000064490	686	649	766	696	868	874	993	901	856	770	648	519
ENSG00000064545	381	304	414	371	501	513	513	386	437	372	325	253
ENSG00000064547	207	151	220	214	256	251	280	226	227	203	152	158
ENSG00000064601	2304	1772	2357	2141	2674	2800	2887	2612	2299	2029	1819	1439
ENSG00000064607	3252	2542	3372	3179	4317	4260	4248	3821	3789	3473	2882	2275
ENSG00000064651	2346	1926	2425	2450	3143	3064	3215	2894	2657	2634	2417	1953
ENSG00000064652	242	265	286	296	356	429	327	256	277	281	219	171
ENSG00000064655	305	247	308	290	356	300	291	314	294	271	199	142
ENSG00000064666	8800	7126	9785	9216	10984	11542	11044	10251	9768	8802	7709	5934
ENSG00000064687	439	400	474	464	630	561	626	605	617	553	489	388
ENSG00000064692	146	106	124	116	169	140	124	122	119	107	109	66
ENSG00000064703	1869	1468	2116	1926	2401	2328	2556	2469	2235	2087	1883	1399
ENSG00000064726	5475	4548	5941	5769	7361	7368	8039	7300	6310	6089	5427	4336
ENSG00000064763	394	317	448	366	452	483	549	564	529	403	355	264
ENSG00000064787	25	15	25	9	17	25	30	27	35	34	24	21
ENSG00000064835	0	0	0	0	0	0	0	0	0	0	0	0
ENSG00000064886	0	0	0	1	0	2	3	2	2	0	1	0
ENSG00000064932	2606	2281	2909	3053	3670	3808	3367	2764	2813	2530	2195	1612
ENSG00000064933	798	638	711	698	966	979	922	941	784	778	610	507
ENSG00000064961	1964	1579	2104	2004	2667	2631	2407	2249	2201	1852	1583	1250
ENSG00000064989	35	39	34	26	29	32	43	38	38	28	15	12
ENSG00000064995	1110	890	1200	1139	1310	1374	1538	1310	1319	1113	1010	751
ENSG00000064999	1877	1610	2064	1761	2232	2286	2536	2360	2161	1749	1546	1180
ENSG00000065000	5349	4551	5977	5540	7023	6852	7372	6844	6448	5556	4738	3729
ENSG00000065029	831	655	809	692	988	1033	1054	888	803	779	626	545
ENSG00000065054	529	457	607	518	671	639	707	609	670	564	486	390
ENSG00000065057	364	242	353	385	381	439	390	357	334	287	234	188
ENSG00000065060	2640	2277	3016	2439	3066	3244	3379	3265	3073	2466	2140	1636
ENSG00000065135	9468	8123	10520	10320	13248	13472	13152	11672	10627	10107	9310	7094
ENSG00000065150	10431	8807	11644	10415	13134	13277	14391	13294	12051	10379	9293	7142
ENSG00000065154	9231	7855	10093	10222	12953	12723	14957	12996	12521	12496	11038	8393
ENSG00000065183	4765	3977	5156	4799	5755	5664	6964	6421	5594	4722	4289	3258
ENSG00000065243	9046	7442	9473	9649	12194	12542	11216	10372	9196	9255	8580	6825
ENSG00000065268	990	900	1111	1049	1271	1325	1381	1249	1258	1115	938	603
ENSG00000065308	1802	1505	2032	1650	2123	2207	2729	2595	2483	2061	1745	1356
ENSG00000065320	1786	1742	2244	2368	2727	2828	2028	1770	1617	1765	1460	1219
ENSG00000065325	19	14	30	22	22	21	24	29	37	24	10	7
ENSG00000065328	1725	1522	1988	1626	2089	2032	2620	2434	2211	1875	1676	1333
ENSG00000065357	1623	1291	1571	1624	2059	2060	1920	1698	1625	1544	1334	1022
ENSG00000065361	2856	2403	2999	2851	3651	3998	3587	3489	3069	2995	2619	2104
ENSG00000065371	0	0	0	0	0	0	0	0	0	0	0	0
ENSG00000065413	124	125	123	138	203	190	175	151	140	150	138	84
ENSG00000065427	9025	7154	9863	8722	10807	10993	11823	10880	10180	8604	7598	5902
ENSG00000065457	1743	1478	1886	1692	2016	2151	2613	2433	2168	2020	1730	1305
ENSG00000065485	501	396	527	538	643	607	677	657	640	506	418	379
ENSG00000065491	1254	1103	1468	1263	1542	1682	1672	1566	1504	1265	1199	874
ENSG00000065518	2327	1837	2523	2424	3125	3113	2739	2525	2378	2344	1892	1570
ENSG00000065526	8546	6969	9135	8411	11266	10968	9797	9455	8369	7735	7202	5545
ENSG00000065534	268	247	313	293	343	419	292	282	260	292	258	193
ENSG00000065548	4009	3112	4168	3901	4838	4808	5119	4906	4359	3990	3564	2846
ENSG00000065559	1567	1380	1676	1534	1988	2022	2053	1986	1801	1571	1444	1016
ENSG00000065600	358	294	424	335	480	472	548	505	427	418	361	296
ENSG00000065609	36	50	44	34	59	45	70	58	59	39	47	35
ENSG00000065613	5715	4525	5890	5181	6932	6920	7372	6453	6033	5182	4737	3858
ENSG00000065615	1329	1149	1452	1277	1606	1633	1910	1675	1612	1331	1254	958
ENSG00000065618	6822	5888	6903	5856	7665	7920	9086	8093	7421	5485	4839	3886
ENSG00000065621	781	657	894	704	962	923	905	790	843	671	633	457
ENSG00000065665	175	127	163	152	199	193	264	217	237	197	199	112
ENSG00000065675	55	72	88	56	54	70	106	62	66	35	36	26
ENSG00000065717	97	116	112	119	166	143	145	125	142	147	118	96
ENSG00000065802	1285	1122	1378	1436	1797	1794	1918	1709	1524	1497	1279	1025
ENSG00000065809	319	289	394	289	353	387	627	608	579	457	356	283
ENSG00000065833	2283	1995	2594	2531	3047	3206	2673	2437	2271	2200	1907	1506
ENSG00000065882	2010	1868	2189	1572	2025	2155	2974	2676	2428	1550	1482	1049
ENSG00000065883	2168	1790	2234	2319	2925	2962	2922	2650	2614	2314	2084	1658
ENSG00000065911	9141	7652	10198	8852	10889	11018	13365	12245	11409	9317	8330	6587
ENSG00000065923	1728	1426	1975	1654	2158	2387	2372	2100	2064	1785	1654	1113
ENSG00000065970	1946	1579	2145	1959	2372	2365	2494	2319	2206	1839	1628	1332
ENSG00000065978	56396	44786	61263	64556	79793	80579	70870	67708	59651	62869	55525	46090
ENSG00000065989	204	152	225	204	226	243	232	208	243	207	178	126
ENSG00000066027	1852	1542	2024	2244	2663	2747	2104	1881	1689	1845	1580	1315
ENSG00000066032	0	0	0	0	0	0	0	0	0	0	0	0
ENSG00000066044	5279	4129	5708	5262	6692	6969	6696	6133	5908	5120	4664	3640
ENSG00000066056	0	0	0	1	1	0	0	1	0	1	0	0
ENSG00000066084	2934	2511	3249	3031	3915	3942	4106	3696	3383	3074	2787	2234
ENSG00000066117	2987	2372	3280	2886	3657	3797	4064	3687	3396	3004	2622	2171
ENSG00000066135	2777	2158	2880	2903	3722	3896	3425	3257	2885	2994	2720	2123
ENSG00000066136	1538	1336	1574	1776	2302	2284	1951	1658	1484	1657	1413	1241
ENSG00000066185	6	8	3	4	6	21	9	8	8	5	10	6
ENSG00000066230	494	436	572	496	579	605	658	596	600	452	387	260
ENSG00000066248	317	328	332	400	445	500	342	283	313	246	249	185
ENSG00000066279	8477	6755	8480	9272	12534	11718	8670	7964	7181	7807	7181	6001
ENSG00000066294	0	0	0	0	0	0	1	0	0	0	0	0
ENSG00000066322	1946	1799	2260	2356	2903	2983	2774	2498	2334	2137	1744	1381
ENSG00000066336	0	1	1	0	1	2	1	5	1	0	3	2
ENSG00000066379	518	419	613	482	588	675	736	635	599	458	424	273
ENSG00000066382	28	35	37	33	41	58	30	25	23	26	19	17
ENSG00000066405	0	0	0	0	0	2	0	0	0	0	0	0
ENSG00000066422	1732	1488	1890	1794	2329	2285	2577	2242	2118	1862	1748	1356
ENSG00000066427	2536	2044	2557	2338	3179	3494	2814	2688	2540	2366	1994	1570
ENSG00000066455	6109	4917	6334	5816	7727	7628	8510	8131	7097	6307	5744	4654
ENSG00000066468	1048	870	1235	1014	1373	1345	1279	1188	1123	1126	1004	766
ENSG00000066557	1976	1653	2056	2008	2693	2563	2681	2466	2228	2085	1825	1472
ENSG00000066583	1346	1050	1285	1341	1687	1732	1761	1400	1439	1333	1187	942
ENSG00000066629	423	405	490	415	506	531	499	494	432	448	349	307
ENSG00000066651	500	389	457	413	556	610	639	620	559	499	444	299
ENSG00000066654	4171	3433	4514	4115	5131	5376	5508	4960	4370	3935	3541	2815
ENSG00000066697	1058	945	1217	1101	1328	1276	1345	1410	1260	1061	1006	704
ENSG00000066735	323	231	323	387	388	411	444	362	369	362	279	220
ENSG00000066739	6597	5318	6940	6110	8065	8217	9380	8802	7815	7115	6616	4913
ENSG00000066777	7005	5555	7078	6699	8703	8994	8535	7872	7080	6599	5888	4809
ENSG00000066813	0	0	0	0	0	0	0	0	0	1	0	0
ENSG00000066827	417	344	517	471	602	655	595	527	508	446	429	329
ENSG00000066855	2271	1953	2515	2310	2938	3041	3002	2708	2514	2280	1965	1550
ENSG00000066923	8	8	5	4	3	6	4	9	1	0	4	3
ENSG00000066926	691	613	751	653	916	884	825	740	710	626	563	512
ENSG00000066933	1717	1399	1880	1774	2343	2277	2140	1988	1926	1775	1655	1313
ENSG00000067048	1	0	3	2	1	4	1	0	3	0	1	2
ENSG00000067057	4010	3491	4672	3974	4758	5016	5912	5325	5140	4076	3461	2751
ENSG00000067064	3251	2674	3379	3449	4529	4471	4783	4324	3663	3735	3420	2749
ENSG00000067066	1720	1496	1657	1264	1485	1727	2346	2157	1918	1169	983	883
ENSG00000067082	679	539	715	557	734	770	1245	1173	1017	825	680	508
ENSG00000067113	125	110	170	155	217	228	158	128	158	138	152	116
ENSG00000067141	2946	2412	3232	3138	3966	4294	3851	3600	3332	3221	2958	2236
ENSG00000067167	7314	5948	7322	6915	9055	9087	9518	8221	7777	6978	6433	4961
ENSG00000067177	763	656	830	683	896	941	1086	1000	904	746	654	546
ENSG00000067182	4022	3186	4054	4159	4871	5433	4408	4206	3898	3675	2942	2373
ENSG00000067191	214	178	263	137	208	237	298	268	365	202	180	107
ENSG00000067208	1108	881	1185	1163	1462	1496	1543	1398	1238	1266	1201	789
ENSG00000067221	119	86	148	132	164	154	181	147	172	153	123	103
ENSG00000067225	66181	53555	72162	73953	89646	93077	87756	79702	74061	71682	62712	49035
ENSG00000067248	743	613	822	889	1175	1221	1018	922	836	933	844	632
ENSG00000067334	3947	3080	4215	4012	5168	5118	5697	5125	4596	4453	3980	3108
ENSG00000067365	353	271	391	359	416	416	534	460	438	369	349	272
ENSG00000067369	4236	3366	4391	4380	5812	5656	5538	5097	4775	4500	4094	3225
ENSG00000067445	167	140	177	147	172	189	289	255	283	170	143	122
ENSG00000067533	1077	936	1097	1094	1408	1474	1528	1365	1256	1186	1135	925
ENSG00000067560	9098	7786	10042	9351	11763	12275	12669	11289	10479	9556	8354	6439
ENSG00000067596	2736	2379	3058	2631	3209	3338	3675	3535	3150	2801	2356	1830
ENSG00000067601	27	17	31	25	29	30	36	31	31	26	22	17
ENSG00000067606	501	477	617	575	724	709	725	653	681	594	495	363
ENSG00000067646	0	1	3	3	2	0	3	1	2	2	0	0
ENSG00000067704	6437	5525	7094	7137	8806	9259	8368	7607	7224	6672	6089	4663
ENSG00000067715	790	595	719	552	732	764	885	787	728	556	495	423
ENSG00000067798	146	163	166	158	155	167	348	266	232	180	150	121
ENSG00000067829	633	573	727	706	773	904	803	820	773	687	563	491
ENSG00000067836	600	457	592	621	760	731	724	625	577	547	473	386
ENSG00000067840	29	28	29	18	27	22	53	35	31	31	18	15
ENSG00000067842	0	0	0	4	0	0	1	1	1	1	0	0
ENSG00000067900	5174	4250	5397	5459	7090	7221	6949	6090	5564	5458	5047	4210
ENSG00000067955	4524	3779	4604	4304	5606	5534	6463	5785	5409	4432	4411	3314
ENSG00000067992	3429	3073	3843	3891	5357	5285	4522	4142	3837	3877	3748	2844
ENSG00000068001	323	325	421	374	405	427	514	435	436	342	293	210
ENSG00000068024	782	624	715	783	958	1002	883	784	680	667	638	465
ENSG00000068028	202	144	185	203	213	238	269	252	242	205	166	151
ENSG00000068078	1652	1328	1457	2099	2783	3019	1217	929	989	1279	1167	866
ENSG00000068079	309	295	301	207	233	270	448	380	386	215	162	138
ENSG00000068097	1008	771	1012	912	1042	1047	1266	1118	1044	834	705	568
ENSG00000068120	4262	3645	4835	4129	4986	5153	5479	4970	4872	3948	3319	2547
ENSG00000068137	445	443	526	544	589	668	575	485	490	417	382	317
ENSG00000068305	3645	3156	3817	3731	4921	4917	5011	4548	4158	4004	3608	2999
ENSG00000068308	2933	2316	3074	2688	3424	3525	3747	3372	3184	2800	2447	1973
ENSG00000068323	2182	1826	2467	2332	2886	3065	2924	2777	2577	2222	1963	1590
ENSG00000068354	415	393	434	367	551	577	522	498	505	385	347	286
ENSG00000068366	2694	2249	2806	2651	3351	3389	3814	3399	3050	2650	2386	1972
ENSG00000068383	552	515	694	654	737	816	919	792	717	704	633	499
ENSG00000068394	1106	922	1204	1151	1401	1445	1353	1327	1178	1125	939	730
ENSG00000068400	2108	1654	2128	1862	2384	2715	2703	2508	2422	2189	1879	1485
ENSG00000068438	2700	2253	3070	2970	3400	3510	3735	3267	3076	2721	2352	1777
ENSG00000068489	6479	5242	7125	6885	8729	8927	7198	6630	6108	5779	5271	3991
ENSG00000068615	78	84	85	103	154	150	119	130	105	149	127	95
ENSG00000068650	2729	2242	2857	2693	3409	3477	4063	3664	3468	2918	2648	2094
ENSG00000068654	7273	6170	8294	7444	9158	8776	10193	9777	8799	7378	6436	4893
ENSG00000068697	2930	2460	2994	2894	3666	4064	3825	3476	3086	2886	2513	2040
ENSG00000068724	789	662	947	852	1016	1089	967	920	902	742	667	559
ENSG00000068745	1181	855	1257	1088	1433	1461	1576	1383	1311	1293	1141	841
ENSG00000068781	23	22	24	19	28	32	22	32	28	21	19	14
ENSG00000068784	595	442	579	503	747	706	733	723	622	580	558	375
ENSG00000068796	4946	4189	5342	5192	6550	6733	6255	5799	5384	5150	4664	3777
ENSG00000068831	32	31	34	37	60	40	43	45	41	46	34	26
ENSG00000068878	4007	3351	4562	4003	5230	5135	5707	5236	4807	4026	3652	2974
ENSG00000068885	1355	1114	1482	1337	1843	1775	1435	1306	1215	1253	1115	914
ENSG00000068903	759	679	809	809	949	993	1052	998	1002	879	821	617
ENSG00000068912	2455	1951	2564	2246	3051	3111	3137	2931	2686	2356	2263	1741
ENSG00000068971	94	90	93	70	122	116	201	168	163	108	96	77
ENSG00000068976	10	9	19	6	12	20	22	9	23	15	7	9
ENSG00000068985	0	0	0	0	0	0	0	0	0	0	0	1
ENSG00000069011	1204	1085	1378	1605	1873	2020	1192	1038	1103	1052	885	631
ENSG00000069018	0	0	0	0	0	0	0	0	0	0	0	0
ENSG00000069020	710	559	635	617	969	980	1037	929	843	703	623	518
ENSG00000069122	0	1	2	1	1	2	2	0	0	0	7	2
ENSG00000069188	34	23	28	20	28	30	41	41	36	13	23	12
ENSG00000069206	0	0	0	0	1	0	0	0	0	0	0	0
ENSG00000069248	2618	2207	2822	2875	3424	3456	3533	3093	2852	2753	2492	2023
ENSG00000069275	33913	27555	36375	36036	46311	47467	38136	35385	32404	31318	28529	22204
ENSG00000069329	7250	6094	8068	6962	8926	9353	9556	8810	8119	6825	6252	4767
ENSG00000069345	5018	4123	5469	5096	6203	6469	6903	6276	5826	5235	4496	3703
ENSG00000069399	1633	1043	1298	1632	2009	2237	1474	1244	1286	1330	1057	805
ENSG00000069424	285	214	328	263	300	362	457	410	400	350	245	239
ENSG00000069431	12	14	5	2	5	2	53	40	45	6	1	3
ENSG00000069482	1824	1742	2510	1962	2276	2256	3356	2894	3136	2286	1862	1452
ENSG00000069493	122	104	102	113	141	155	144	138	135	111	123	97
ENSG00000069509	353	312	394	415	486	476	461	418	381	386	363	273
ENSG00000069535	30	30	37	29	34	53	49	43	21	29	24	24
ENSG00000069667	101	91	86	79	121	138	136	107	110	74	74	64
ENSG00000069696	7	13	12	4	9	22	10	10	16	8	8	5
ENSG00000069702	260	253	293	377	482	474	325	292	317	370	346	215
ENSG00000069764	5	0	1	1	1	1	1	1	1	2	1	0
ENSG00000069812	89	69	91	96	123	128	77	78	54	66	57	65
ENSG00000069849	5915	5116	6331	6852	8399	8849	7676	6735	6442	6422	5580	4276
ENSG00000069869	2170	1879	2448	2357	3092	3200	3119	2702	2615	2400	2264	1741
ENSG00000069943	538	430	563	571	709	735	622	566	528	503	488	368
ENSG00000069956	4011	3474	4310	4122	5477	5370	4963	4524	4046	3792	3424	2621
ENSG00000069966	1103	1008	1271	1275	1536	1716	1533	1465	1331	1274	1080	880
ENSG00000069974	658	473	716	607	811	808	714	599	619	579	510	406
ENSG00000069998	783	681	985	825	1058	981	1079	969	964	783	636	485
ENSG00000070010	1446	1223	1573	1510	1899	1899	2024	1714	1735	1589	1473	1083
ENSG00000070018	3534	3049	3906	3704	4885	4984	4879	4318	3899	3758	3474	2712
ENSG00000070019	2	4	0	0	5	9	3	8	4	1	0	3
ENSG00000070031	1	0	0	0	0	0	2	1	1	0	0	1
ENSG00000070047	2479	2130	2735	2581	3141	3181	3304	2930	2690	2491	2061	1707
ENSG00000070061	1772	1411	1938	1691	2251	2215	2441	2275	2001	1631	1611	1215
ENSG00000070081	1403	1151	1476	1327	1795	1837	1791	1645	1450	1374	1275	1058
ENSG00000070087	7253	6045	7845	6994	8794	8835	8890	8380	7584	6562	5661	4473
ENSG00000070159	1093	900	1101	1041	1280	1399	1359	1245	1204	1028	933	782
ENSG00000070182	10	24	26	27	28	48	20	29	33	48	34	22
ENSG00000070190	262	242	259	210	242	299	605	568	579	378	323	289
ENSG00000070193	5	7	3	10	3	9	1	2	1	0	5	12
ENSG00000070214	5189	4582	5639	5316	6752	7236	6428	5677	5167	4729	4258	3289
ENSG00000070269	881	732	859	773	1118	1076	1126	1001	944	816	794	645
ENSG00000070366	1248	1058	1383	1270	1655	1679	1747	1678	1458	1270	1135	964
ENSG00000070367	8534	6737	8831	8443	10734	10926	11346	9829	9088	8279	7887	6263
ENSG00000070371	99	75	105	93	168	114	109	126	117	103	106	82
ENSG00000070388	0	0	0	0	0	0	0	0	1	0	0	0
ENSG00000070404	397	341	422	441	431	471	522	467	402	348	301	256
ENSG00000070413	2256	1932	2467	2418	2902	3063	2914	2508	2541	2292	1939	1568
ENSG00000070423	993	885	1200	1063	1287	1392	1358	1249	1250	1037	882	688
ENSG00000070444	646	556	664	564	760	825	879	811	796	625	509	399
ENSG00000070476	785	628	771	781	974	968	1105	997	900	840	729	585
ENSG00000070495	1051	779	1072	910	1158	1170	1378	1168	1101	946	814	623
ENSG00000070501	803	711	1007	888	1080	1038	1230	1133	1050	950	899	663
ENSG00000070526	9	12	22	26	38	44	12	20	17	36	19	15
ENSG00000070540	45	48	44	21	49	58	70	58	69	51	54	44
ENSG00000070601	5	2	2	3	5	10	5	4	7	4	8	6
ENSG00000070610	1003	843	1096	1011	1244	1360	1271	1232	1240	1058	872	648
ENSG00000070614	5645	4951	6781	6733	7906	8170	7681	6744	6174	6314	5561	4344
ENSG00000070669	1570	1476	2033	1552	1924	1984	1996	1864	1840	1334	1144	849
ENSG00000070718	1465	1245	1646	1466	1715	1703	1958	1834	1790	1486	1259	970
ENSG00000070729	71	50	71	67	99	90	220	174	196	179	171	124
ENSG00000070731	290	238	288	294	355	398	197	192	193	231	156	153
ENSG00000070748	2	2	1	0	4	0	0	6	7	3	0	2
ENSG00000070756	109738	88251	118298	110253	141490	143633	134909	126786	116253	106656	93295	75932
ENSG00000070759	209	182	216	262	348	326	218	239	176	207	181	138
ENSG00000070761	1346	1131	1511	1321	1722	1624	1992	1760	1582	1377	1234	994
ENSG00000070770	6194	5146	7012	5920	7499	7731	8147	7900	7077	6197	5477	4354
ENSG00000070778	870	790	1014	969	1184	1167	1168	1060	975	858	817	604
ENSG00000070785	842	785	1043	947	1256	1220	1345	1155	1174	1050	925	711
ENSG00000070808	19	38	32	31	48	27	39	48	48	53	48	35
ENSG00000070814	7514	6446	8597	7746	9123	9356	9620	9167	8336	7152	6186	4846
ENSG00000070831	3713	3031	4110	3833	4992	5032	4632	4289	3922	3568	3304	2649
ENSG00000070882	987	804	1073	795	1138	1075	1372	1289	1165	902	773	636
ENSG00000070886	4	3	0	1	5	2	3	1	6	4	2	3
ENSG00000070915	1	0	0	0	0	0	5	3	4	1	2	0
ENSG00000070950	824	670	903	749	1006	970	1232	1088	1015	927	777	578
ENSG00000070961	3145	2696	3518	2956	3582	3653	4275	3847	3393	3036	2750	2187
ENSG00000070985	2	0	3	1	0	1	0	0	4	0	0	0
ENSG00000071051	914	810	1029	1009	1277	1318	1284	1225	1116	935	889	658
ENSG00000071054	7148	6133	7850	5357	6254	6502	13363	12371	10671	6375	5622	4558
ENSG00000071073	354	317	399	394	547	590	444	369	406	367	354	308
ENSG00000071082	8215	7148	9573	9195	11081	12021	10638	8925	9166	8302	7235	5788
ENSG00000071127	12291	10164	13645	12447	15362	15663	15961	14948	14148	12450	10893	8759
ENSG00000071189	1655	1459	1746	1656	2221	2222	2084	1897	1796	1651	1483	1242
ENSG00000071203	0	0	0	0	0	0	0	0	0	0	0	0
ENSG00000071205	600	572	707	598	650	655	841	806	692	581	507	430
ENSG00000071242	24	19	22	26	31	47	51	36	37	42	25	21
ENSG00000071243	449	366	524	450	650	552	540	502	462	477	400	335
ENSG00000071246	421	388	465	467	543	554	633	539	608	533	446	335
ENSG00000071282	23	11	22	10	15	24	35	25	23	15	11	15
ENSG00000071462	1724	1481	1982	1660	1981	2108	2360	2196	2082	1723	1510	1176
ENSG00000071537	10553	8530	11064	9815	12601	12754	14368	13185	11936	10584	9528	7103
ENSG00000071539	3254	2766	3794	3279	3865	3831	4923	4634	4177	3422	3051	2338
ENSG00000071553	3077	2469	3231	3235	3755	4271	4318	4000	3636	3277	2796	2146
ENSG00000071564	3532	3087	4048	4188	4808	4935	4495	4201	4032	3697	3170	2421
ENSG00000071575	159	150	151	161	230	231	255	193	200	177	128	133
ENSG00000071626	5421	4538	5982	5720	7159	7181	6693	6021	5721	5170	4562	3545
ENSG00000071655	1869	1528	1974	2119	2365	2584	2250	2014	1965	1911	1661	1194
ENSG00000071677	0	0	0	0	0	0	0	0	0	0	0	0
ENSG00000071794	6085	4970	6645	5828	7570	7586	7396	6728	6045	5491	4837	3897
ENSG00000071859	1212	1026	1433	1216	1568	1591	1683	1605	1557	1258	1094	983
ENSG00000071889	1281	1074	1323	1292	1561	1711	1679	1443	1412	1190	1048	866
ENSG00000071894	2229	1776	2334	2232	2650	2730	2687	2490	2339	1936	1716	1291
ENSG00000071909	796	719	828	957	1282	1188	849	724	680	873	714	640
ENSG00000071967	628	557	676	447	615	684	921	813	730	505	461	415
ENSG00000071991	0	0	0	0	0	0	0	0	0	0	0	0
ENSG00000071994	1309	1167	1521	1376	1750	1815	1902	1736	1517	1354	1217	969
ENSG00000072041	2456	2150	2813	1947	2381	2537	3521	3323	3006	2071	1877	1420
ENSG00000072042	5958	5158	6553	6146	8011	8101	7577	6895	6502	5855	5331	4186
ENSG00000072062	3102	2562	3398	3249	4220	4213	4294	4143	3737	3347	2872	2394
ENSG00000072071	2073	1785	2415	2086	2587	2628	2916	2686	2740	2109	1810	1402
ENSG00000072080	0	0	0	0	0	0	0	1	0	0	1	0
ENSG00000072110	28879	24216	32313	27921	34370	35179	36654	34009	31671	25978	22652	17526
ENSG00000072121	1685	1573	1910	1618	2205	2121	2276	2132	1991	1753	1518	1200
ENSG00000072133	0	0	0	0	0	2	0	0	0	0	0	1
ENSG00000072134	2077	1774	2213	2018	2526	2590	2734	2503	2435	2061	1772	1377
ENSG00000072135	545	432	557	474	616	674	637	621	521	418	404	337
ENSG00000072163	45	30	43	31	53	43	44	53	39	50	35	20
ENSG00000072182	1	0	1	0	0	1	8	6	1	3	8	0
ENSG00000072195	380	304	406	356	454	456	646	522	588	487	408	301
ENSG00000072201	110	100	124	157	135	170	129	122	132	142	101	87
ENSG00000072210	5754	4754	6229	5698	6879	7232	6220	5838	5089	4609	4248	3319
ENSG00000072274	17996	15186	19976	18379	23452	23617	24247	21419	19508	17469	15609	11897
ENSG00000072310	6438	5629	7379	7635	8881	9884	6965	6132	5967	5587	4906	3708
ENSG00000072315	0	0	0	0	0	1	0	0	0	0	0	0
ENSG00000072364	8239	6821	9041	8437	10652	10887	11823	10886	9916	9083	8420	6490
ENSG00000072401	1796	1512	1769	1743	2237	2295	2380	2032	1866	1735	1627	1269
ENSG00000072415	5129	4255	5393	5342	6966	6977	6178	5508	5132	5288	4710	3721
ENSG00000072422	125	96	135	68	90	101	138	129	109	76	63	50
ENSG00000072501	7525	5796	7472	7209	9507	9353	9353	8789	7755	7201	6477	5176
ENSG00000072506	1303	998	1443	1401	1647	1643	1753	1687	1504	1433	1192	925
ENSG00000072518	1943	1540	2206	1953	2419	2615	2722	2442	2282	2109	1758	1382
ENSG00000072571	3052	2505	3173	3253	4472	4279	3270	3224	2922	2977	2689	2149
ENSG00000072609	1446	1231	1602	1343	1743	1707	2059	1851	1790	1398	1265	942
ENSG00000072657	16	13	22	10	15	15	8	15	13	17	16	11
ENSG00000072682	756	574	818	726	875	934	1099	984	921	788	701	501
ENSG00000072694	1	0	0	0	0	3	0	0	0	0	2	0
ENSG00000072736	1550	1301	1793	1665	2074	2143	1884	1868	1711	1560	1409	1022
ENSG00000072756	1193	955	1232	1152	1565	1449	1746	1520	1483	1165	1056	868
ENSG00000072778	4201	3605	4649	3984	5152	5310	5730	4973	5038	4256	3540	2825
ENSG00000072786	1167	979	1247	1094	1357	1330	1563	1485	1408	1100	970	756
ENSG00000072803	3204	2839	3623	3619	4215	4437	4562	4150	3619	3484	3218	2366
ENSG00000072818	4	3	10	4	14	10	21	16	17	13	9	4
ENSG00000072832	2	1	1	1	2	0	0	5	0	0	0	2
ENSG00000072840	218	220	270	237	317	317	357	306	327	229	205	187
ENSG00000072849	1286	1057	1434	1145	1636	1575	1772	1468	1459	1353	1094	873
ENSG00000072858	0	1	6	0	3	0	5	2	12	3	1	0
ENSG00000072864	1824	1572	2111	1929	2406	2412	2184	2023	1878	1675	1362	1191
ENSG00000072952	3	0	1	2	0	0	0	1	5	0	3	3
ENSG00000072954	144	128	172	162	200	184	235	185	228	196	146	134
ENSG00000072958	1106	905	1166	1068	1234	1350	1542	1260	1325	1081	947	689
ENSG00000073008	2084	1765	2416	2186	2706	2740	2928	2833	2646	2353	1899	1489
ENSG00000073050	725	591	802	800	937	905	955	857	810	770	624	503
ENSG00000073060	2264	1928	2505	2248	2736	2776	3346	3148	2977	2372	2085	1647
ENSG00000073067	38	34	22	5	10	18	43	37	33	8	5	1
ENSG00000073111	8309	7080	9461	8946	10540	11232	11273	10493	9605	8194	7370	5585
ENSG00000073146	6	6	3	6	5	10	14	22	11	7	6	5
ENSG00000073150	584	507	608	474	721	673	684	565	576	487	410	317
ENSG00000073169	1461	1080	1607	1553	1836	1824	1928	1567	1616	1461	1183	929
ENSG00000073282	11176	9396	11840	9883	13135	13957	11495	10998	9946	8220	7657	5766
ENSG00000073331	561	460	483	546	760	788	563	496	472	390	403	286
ENSG00000073350	736	680	812	840	932	1005	932	900	899	777	655	504
ENSG00000073417	2383	1997	2736	2697	3447	3501	3482	3146	2966	2806	2549	2140
ENSG00000073464	104	54	119	86	121	129	142	116	114	91	100	83
ENSG00000073536	759	589	856	701	771	821	1100	971	957	775	628	455
ENSG00000073578	3130	2588	3420	3081	3869	4092	4493	3916	3555	3135	2760	2288
ENSG00000073584	2402	1953	2489	2262	2893	2916	3064	2820	2542	2217	2066	1736
ENSG00000073598	1	2	0	0	0	0	1	0	1	0	0	0
ENSG00000073605	94	85	87	86	121	105	111	102	109	75	68	51
ENSG00000073614	7500	6028	7881	6970	9194	9437	10135	9342	8340	7667	6729	5376
ENSG00000073670	7	6	7	6	18	13	11	16	9	17	6	11
ENSG00000073711	932	788	963	900	1190	1169	1166	1014	975	840	769	682
ENSG00000073712	3953	3108	4100	3994	4906	4831	5383	4839	4537	4224	3823	3059
ENSG00000073734	1	1	0	4	0	1	2	0	0	0	2	2
ENSG00000073737	10	3	12	11	5	7	5	4	7	5	4	5
ENSG00000073754	0	0	0	0	0	0	0	0	0	0	0	0
ENSG00000073756	120	84	81	86	122	118	208	227	168	98	112	75
ENSG00000073792	601	592	762	579	691	708	972	920	818	636	468	412
ENSG00000073803	1304	1062	1414	1353	1664	1726	1673	1541	1464	1292	1125	963
ENSG00000073849	188	143	178	147	163	189	250	225	219	168	127	79
ENSG00000073861	0	0	2	0	0	0	0	0	0	0	0	0
ENSG00000073905	15	20	19	29	16	24	15	22	11	18	14	16
ENSG00000073910	38	27	37	26	33	50	49	51	46	56	54	50
ENSG00000073921	3059	2650	3425	2989	3978	4007	4298	3961	3623	3145	2901	2376
ENSG00000073969	1533	1318	1547	1502	1905	1852	2217	2025	1749	1555	1454	1174
ENSG00000074047	23	12	26	13	28	13	22	25	28	28	17	18
ENSG00000074054	2922	2314	2948	2453	3188	3307	3604	3353	3214	2545	2257	1828
ENSG00000074071	2499	2188	3075	3049	3433	3512	3414	2968	2930	2531	2119	1523
ENSG00000074181	1990	1771	2124	2829	3370	3634	1762	1450	1449	1726	1488	1100
ENSG00000074201	2114	1677	2328	2212	2686	2785	2672	2470	2269	2111	1897	1562
ENSG00000074211	32	36	40	45	43	43	56	45	46	38	30	34
ENSG00000074219	1054	862	1050	1015	1270	1329	1215	1065	1044	1009	826	673
ENSG00000074266	1157	901	1213	1203	1508	1471	1503	1327	1244	1193	1010	730
ENSG00000074276	0	0	0	1	1	1	4	3	3	0	1	0
ENSG00000074317	7	5	9	4	5	4	28	12	11	16	11	20
ENSG00000074319	2370	2014	2527	2385	2933	2982	3155	2987	2701	2226	2113	1698
ENSG00000074356	2990	2485	3238	2771	3811	3820	4123	3746	3562	3174	2808	2232
ENSG00000074370	138	146	114	160	153	159	227	194	179	194	161	129
ENSG00000074410	5	8	10	5	16	11	26	12	15	17	17	13
ENSG00000074416	97	119	117	96	99	106	214	233	223	165	112	101
ENSG00000074527	273	207	234	249	297	308	261	235	228	197	171	153
ENSG00000074582	588	504	665	598	727	694	889	792	728	621	514	448
ENSG00000074590	314	340	344	425	427	488	563	516	410	435	362	301
ENSG00000074603	3461	2778	3688	3729	4933	4956	4446	4239	3802	3874	3590	2943
ENSG00000074621	406	353	446	447	557	635	537	538	430	454	404	331
ENSG00000074657	862	718	789	916	1223	1144	990	941	833	834	786	683
ENSG00000074660	12	8	8	7	11	21	28	23	32	15	12	19
ENSG00000074695	4946	4089	5330	4956	6295	6430	6799	6106	5575	4925	4395	3408
ENSG00000074696	5250	4700	6037	5892	7518	7955	7026	6365	5818	5506	4967	4018
ENSG00000074706	1	1	0	0	1	0	0	2	2	1	0	2
ENSG00000074755	2840	2415	3074	2686	3607	3369	4020	3757	3392	2951	2524	1930
ENSG00000074771	0	0	0	0	0	0	0	0	0	0	0	0
ENSG00000074800	41081	34674	47382	44592	53050	55134	54137	49146	46891	41208	36074	28202
ENSG00000074803	0	0	0	0	0	1	0	1	0	0	0	0
ENSG00000074842	1120	879	1298	1229	1446	1509	1569	1300	1366	1147	970	768
ENSG00000074855	244	185	258	272	310	298	288	286	303	269	239	180
ENSG00000074935	440	370	484	410	584	562	595	506	475	442	341	299
ENSG00000074964	360	311	485	442	575	603	484	434	424	405	321	267
ENSG00000074966	2	7	16	10	12	17	17	11	9	12	14	9
ENSG00000075035	0	0	0	0	0	0	0	0	0	0	0	0
ENSG00000075043	7	6	6	7	7	11	13	9	6	6	11	6
ENSG00000075073	2	0	0	0	0	4	0	0	0	1	0	0
ENSG00000075089	1196	1030	1321	1228	1578	1703	1543	1453	1283	1193	1084	836
ENSG00000075131	571	452	645	581	763	796	856	787	731	602	600	445
ENSG00000075142	2458	2075	2537	2341	2940	3153	2879	2450	2441	1995	1822	1372
ENSG00000075151	4080	3195	4253	3787	4885	5007	5461	5047	4506	4043	3811	2856
ENSG00000075188	2282	1800	2585	2429	2987	3212	2966	2685	2526	2405	2125	1653
ENSG00000075213	1076	910	1251	1141	1559	1580	1123	1048	949	932	811	598
ENSG00000075218	8578	6931	9372	8861	11379	11515	9422	9037	8231	7561	6676	5238
ENSG00000075223	5706	5087	6380	5196	6560	6601	7990	6943	6494	5299	4898	3811
ENSG00000075234	1511	1236	1610	1524	1928	1896	2310	2052	1930	1830	1516	1107
ENSG00000075239	857	681	1007	923	1131	1136	1214	1054	994	897	850	722
ENSG00000075240	2438	2035	2572	2381	3153	3342	2992	2655	2485	2377	2014	1550
ENSG00000075275	23473	21100	25908	26403	33116	33369	27125	23890	22404	21570	18851	14178
ENSG00000075290	29	23	13	18	10	30	42	31	31	16	10	7
ENSG00000075292	6645	5095	6199	6056	8360	8458	7470	6990	6315	6167	5586	4496
ENSG00000075303	1716	1430	1776	1655	2147	2125	2002	1792	1654	1497	1407	1054
ENSG00000075336	474	387	482	504	683	633	635	557	502	557	503	401
ENSG00000075340	3489	2847	3766	3739	4516	4575	4386	4377	3879	3417	3075	2367
ENSG00000075388	0	0	0	0	1	0	1	1	1	0	3	2
ENSG00000075391	2976	2757	3611	3359	4226	4227	3421	3154	2979	2887	2506	2005
ENSG00000075399	121	106	125	115	142	163	156	120	142	122	107	73
ENSG00000075407	1164	961	1221	1130	1429	1257	1609	1432	1269	1080	926	809
ENSG00000075413	3381	2642	3535	3199	4067	4306	4267	3931	3632	3188	2925	2207
ENSG00000075415	16756	13828	18541	18485	22227	23295	22069	19859	18643	17707	15089	11570
ENSG00000075420	3449	2926	3657	3416	4536	4502	4789	4372	3903	3502	3219	2606
ENSG00000075426	2083	1640	2121	2145	2686	2942	2351	1964	1971	1725	1638	1286
ENSG00000075429	0	0	1	0	0	0	3	0	0	0	0	0
ENSG00000075461	184	150	193	225	254	290	178	175	167	198	153	155
ENSG00000075539	3538	3165	3819	3507	4579	4670	4634	4145	3850	3401	3085	2551
ENSG00000075568	2379	1873	2566	2460	3120	3281	3085	2946	2570	2487	2173	1756
ENSG00000075618	5765	5129	6928	6693	7340	7942	8254	7464	7342	6262	5147	3817
ENSG00000075624	86988	74175	99878	93151	112946	118372	103795	98460	92402	84485	71282	56808
ENSG00000075643	445	431	535	455	554	617	645	607	544	452	371	269
ENSG00000075651	362	240	352	342	507	505	314	302	287	294	286	202
ENSG00000075673	2	2	6	1	2	0	9	2	1	3	2	2
ENSG00000075702	1300	1071	1375	1294	1709	1564	1627	1429	1516	1264	1041	909
ENSG00000075711	6253	4826	6455	6203	8431	8311	6551	6138	5864	5815	5437	4071
ENSG00000075785	11536	9423	12177	10549	13763	13604	15654	14313	12851	11079	9975	8090
ENSG00000075790	995	824	1027	975	1255	1258	1375	1241	1062	933	906	751
ENSG00000075826	149	105	119	104	200	195	154	105	131	116	79	96
ENSG00000075856	3816	3187	4284	3963	4912	4944	5457	4975	4580	4016	3519	2736
ENSG00000075884	0	0	1	0	0	0	0	1	1	0	0	0
ENSG00000075886	1	0	2	0	1	0	0	0	0	0	1	0
ENSG00000075891	1	1	6	1	0	0	0	4	2	1	0	2
ENSG00000075914	763	644	812	771	857	913	961	817	801	688	574	449
ENSG00000075945	585	493	637	611	781	818	726	717	668	567	559	443
ENSG00000075975	1066	885	1149	1073	1353	1359	1460	1349	1294	1096	986	682
ENSG00000076003	7224	6256	8211	7490	9453	9490	9565	8960	8067	7181	6296	4962
ENSG00000076043	576	457	637	526	644	722	755	635	638	555	485	461
ENSG00000076053	975	853	1054	1092	1342	1375	1261	1201	1133	1005	874	669
ENSG00000076067	2648	1970	2694	2339	3052	3463	2827	2860	2732	2437	2219	1503
ENSG00000076108	10610	8581	11667	10059	12850	13210	14467	13426	12691	10774	9891	7649
ENSG00000076201	1808	1482	2077	1875	2378	2472	2251	2039	2038	1830	1490	1169
ENSG00000076242	1249	1100	1459	1364	1643	1661	1602	1478	1344	1111	1011	822
ENSG00000076248	5892	4951	6661	6207	7399	7818	7895	7377	6523	5942	5143	4127
ENSG00000076258	101	89	125	81	137	150	115	115	125	103	97	79
ENSG00000076321	525	459	541	588	772	811	663	652	572	563	547	422
ENSG00000076344	2	5	1	0	4	5	10	3	7	8	2	0
ENSG00000076351	1171	989	1290	976	1205	1188	1630	1488	1444	1034	912	722
ENSG00000076356	1365	1223	1612	1316	1625	1534	2118	1955	1778	1214	999	785
ENSG00000076382	3645	2880	3914	3814	4701	4818	3969	3765	3361	3268	2874	2253
ENSG00000076513	2285	1944	2568	2260	2899	2954	3243	2995	2681	2462	2283	1729
ENSG00000076554	2769	2526	3197	2862	3913	3848	3832	3276	3107	2836	2526	2075
ENSG00000076555	423	340	445	425	644	559	514	513	479	484	456	298
ENSG00000076604	1650	1398	1892	1735	2165	2195	2199	1995	2048	1792	1454	1021
ENSG00000076641	165	94	145	113	143	151	241	246	207	224	186	143
ENSG00000076650	701	530	755	679	900	898	941	872	838	709	586	483
ENSG00000076662	96	90	125	110	134	148	154	158	162	121	107	63
ENSG00000076685	1919	1547	2161	2021	2482	2711	2656	2396	2250	2019	1799	1458
ENSG00000076706	46	51	82	48	85	66	187	212	170	147	115	97
ENSG00000076716	550	398	555	464	623	654	667	620	490	499	446	357
ENSG00000076770	3109	2624	3171	3266	4405	4450	3725	3377	2981	2962	2894	2235
ENSG00000076826	644	525	752	748	842	987	828	799	755	682	642	454
ENSG00000076864	185	145	216	179	215	274	370	267	271	279	273	209
ENSG00000076924	1638	1363	1733	1644	1925	1991	2291	2032	1951	1530	1424	934
ENSG00000076928	2497	2030	2794	2376	2864	3052	3449	3409	3160	2536	2201	1755
ENSG00000076944	754	587	853	807	965	1066	1009	894	889	811	678	541
ENSG00000076984	1754	1469	1846	1821	2119	2357	2323	2018	1933	1829	1598	1113
ENSG00000077009	0	0	0	0	0	0	0	0	0	0	0	0
ENSG00000077044	914	728	1048	803	1041	964	1253	1068	1122	825	704	595
ENSG00000077063	19	16	25	16	21	19	21	26	18	15	16	12
ENSG00000077080	0	0	0	0	0	0	0	0	0	0	0	0
ENSG00000077092	200	143	188	155	229	234	183	149	158	151	129	120
ENSG00000077097	7662	6370	7988	7542	9529	9529	9268	8227	7671	6980	6454	5225
ENSG00000077147	12752	10452	13389	12619	16267	16517	16945	14953	14058	12349	11240	9120
ENSG00000077150	826	712	951	802	1032	1095	1522	1325	1213	1005	952	759
ENSG00000077152	1316	1115	1521	1395	1783	1864	1712	1538	1421	1328	1143	912
ENSG00000077157	945	811	1063	946	1211	1364	1171	1046	975	999	829	655
ENSG00000077232	5790	4886	6338	5524	7037	7119	8068	7115	6397	5702	5047	4190
ENSG00000077235	6388	5169	6877	6187	7805	7741	8789	8191	7412	6676	5863	4532
ENSG00000077238	1755	1416	1790	1647	2046	2159	2498	2164	2008	1665	1434	1151
ENSG00000077254	4277	3381	4529	4565	6084	6165	5480	5055	4646	4535	4094	3187
ENSG00000077264	43	18	41	18	41	48	63	55	58	32	25	32
ENSG00000077274	0	2	10	0	2	1	6	0	8	5	1	4
ENSG00000077279	1	0	0	0	0	0	0	1	0	0	2	0
ENSG00000077312	3355	2732	3766	3590	4331	4446	3965	3683	3404	2901	2472	1961
ENSG00000077327	0	1	1	0	0	0	1	1	1	0	0	1
ENSG00000077348	471	442	552	523	639	645	710	610	675	521	412	335
ENSG00000077380	5212	4261	5610	5008	6542	6628	6311	5823	5148	4416	4170	3349
ENSG00000077420	1	1	2	0	2	0	0	0	0	0	0	0
ENSG00000077454	420	343	513	516	607	676	561	565	489	454	426	344
ENSG00000077458	681	501	578	629	876	858	869	661	669	597	577	435
ENSG00000077463	369	295	381	393	430	525	497	434	460	411	323	279
ENSG00000077498	0	0	0	0	0	0	0	0	0	0	0	0
ENSG00000077514	1454	1205	1511	1578	1804	1862	1990	1803	1635	1409	1310	1011
ENSG00000077522	5	7	3	0	2	0	16	14	14	4	0	0
ENSG00000077549	5907	4718	6442	5867	7311	7241	7710	6975	6478	5894	5176	4160
ENSG00000077585	237	209	274	276	349	373	367	269	293	298	259	213
ENSG00000077616	15	13	14	15	22	17	23	23	14	9	9	19
ENSG00000077684	1167	962	1211	1141	1512	1491	1311	1277	1043	990	887	731
ENSG00000077713	1654	1441	1704	1688	1928	2095	2221	2001	1852	1535	1440	1090
ENSG00000077721	6920	5641	7234	7110	9180	9307	9155	8267	7565	7256	6370	5335
ENSG00000077782	137	113	118	115	175	201	239	205	212	210	179	116
ENSG00000077800	4	1	2	1	0	2	2	1	2	2	0	0
ENSG00000077935	7	5	9	3	9	8	7	9	3	6	4	6
ENSG00000077942	3729	3356	4173	3740	4862	5519	4597	4203	4142	3651	3160	2449
ENSG00000077943	0	0	0	0	0	0	0	0	0	0	0	0
ENSG00000077984	0	0	0	0	0	0	0	0	0	0	0	0
ENSG00000078018	48	53	59	65	65	58	67	78	62	57	57	46
ENSG00000078043	428	362	553	431	571	545	594	548	535	459	362	365
ENSG00000078053	2	2	5	0	2	0	10	9	7	2	4	4
ENSG00000078061	1138	994	1240	1177	1472	1529	1459	1355	1262	1071	988	812
ENSG00000078070	1251	1123	1411	1181	1555	1628	1443	1449	1353	1260	1072	791
ENSG00000078081	204	192	250	139	219	189	431	366	319	186	152	130
ENSG00000078098	2	3	1	2	1	2	12	3	4	2	4	0
ENSG00000078114	226	187	237	218	391	354	243	177	190	192	198	160
ENSG00000078124	1718	1530	1905	1777	2391	2460	2719	2518	2216	2034	1854	1454
ENSG00000078140	5846	5025	6220	5967	7731	7823	7950	7178	6382	5986	5448	4302
ENSG00000078142	1386	1179	1619	1262	1653	1679	1928	1814	1711	1313	1240	984
ENSG00000078177	1725	1379	1895	1762	2192	2126	2120	1915	1841	1631	1475	1142
ENSG00000078237	975	837	1020	977	1245	1273	1494	1460	1340	1256	1049	785
ENSG00000078246	1597	1300	1816	1602	2088	2295	2018	1937	1866	1704	1536	1303
ENSG00000078269	1569	1377	1892	1679	2050	2064	2639	2305	2118	1935	1691	1317
ENSG00000078295	0	0	0	0	0	0	0	0	0	0	0	0
ENSG00000078304	4199	3497	4549	4488	5614	5910	5136	4965	4528	4433	3804	3109
ENSG00000078319	104	99	123	108	134	150	152	141	135	104	86	77
ENSG00000078328	1	1	0	1	0	0	0	0	0	0	0	0
ENSG00000078369	10107	8542	10984	10023	12220	12681	13522	12334	11800	9839	8668	6903
ENSG00000078399	241	180	233	227	295	322	259	282	258	240	217	154
ENSG00000078401	10	9	14	20	11	21	35	28	16	14	20	5
ENSG00000078403	1264	1018	1423	1280	1691	1629	1598	1535	1329	1238	1021	859
ENSG00000078487	99	97	109	94	125	151	119	123	123	104	100	59
ENSG00000078549	0	0	0	0	0	0	0	0	0	0	0	0
ENSG00000078579	0	0	1	0	0	0	3	0	1	2	1	0
ENSG00000078589	0	0	0	0	0	0	0	0	0	0	0	0
ENSG00000078596	0	0	0	0	0	0	0	0	0	0	0	0
ENSG00000078618	8660	7248	9317	9785	12214	12552	11222	10530	9722	9613	8581	6893
ENSG00000078668	5518	4496	5989	6179	7641	7742	7097	6491	5986	5851	5191	4279
ENSG00000078674	4865	3816	5248	4483	5917	5845	6109	5721	5453	4799	4447	3444
ENSG00000078687	490	387	502	420	633	530	647	653	573	463	446	359
ENSG00000078699	1921	1699	2211	1974	2475	2709	2336	2472	2182	2029	1791	1412
ENSG00000078725	0	0	0	0	0	0	0	0	0	0	0	0
ENSG00000078747	6487	6050	7892	6540	8244	8320	9375	8554	7708	6712	6109	4698
ENSG00000078795	10	7	4	6	6	5	17	6	12	5	11	8
ENSG00000078804	293	250	412	230	320	334	573	485	497	406	337	264
ENSG00000078808	2331	1952	2582	2476	2981	2955	3257	2971	2648	2333	1960	1603
ENSG00000078814	6	6	4	4	16	11	8	13	8	5	12	10
ENSG00000078898	0	0	0	0	0	0	0	0	0	0	0	0
ENSG00000078900	415	323	437	422	439	530	438	388	385	378	344	239
ENSG00000078902	1403	1102	1503	1380	1702	1773	1887	1730	1621	1395	1214	941
ENSG00000078967	389	325	420	451	490	564	537	423	433	389	362	293
ENSG00000079101	0	2	3	0	2	2	2	2	2	1	0	0
ENSG00000079102	1	2	2	0	4	2	4	8	4	4	3	4
ENSG00000079112	0	0	0	0	0	0	4	0	0	1	0	0
ENSG00000079134	1545	1205	1566	1487	1979	1866	1878	1737	1583	1617	1387	1219
ENSG00000079150	213	137	206	180	210	226	261	229	238	183	170	144
ENSG00000079156	488	454	592	498	640	644	787	745	720	538	466	414
ENSG00000079215	414	322	374	341	466	458	395	399	347	292	260	191
ENSG00000079246	18988	15890	21295	18867	23625	23791	25023	23089	20720	18253	16455	13288
ENSG00000079257	538	416	595	582	718	782	697	644	596	622	557	432
ENSG00000079263	6	8	6	9	2	7	22	14	7	12	7	5
ENSG00000079277	1247	944	1312	1408	1699	1811	1521	1430	1307	1277	1213	908
ENSG00000079308	301	206	311	242	340	352	448	439	385	375	321	229
ENSG00000079313	838	721	944	906	1089	1099	1182	1130	999	865	774	594
ENSG00000079332	6256	5258	6385	5127	6703	6761	9311	8392	7505	5529	5020	3816
ENSG00000079335	368	304	327	294	376	383	631	572	522	316	319	213
ENSG00000079337	220	185	180	267	341	365	247	193	196	228	214	159
ENSG00000079385	58	41	41	4	3	2	156	104	106	12	13	10
ENSG00000079387	1851	1665	2188	1957	2482	2496	2827	2589	2283	2088	1890	1483
ENSG00000079393	0	0	0	3	7	1	3	3	1	4	4	1
ENSG00000079432	2310	1839	2195	2309	2887	3054	2744	2541	2441	2230	1947	1553
ENSG00000079435	41	30	51	39	45	57	36	48	34	28	20	22
ENSG00000079459	5592	4693	6213	6042	7679	7953	7215	6729	6180	5908	4888	4090
ENSG00000079462	582	441	627	583	711	688	690	646	619	527	445	322
ENSG00000079482	228	169	194	157	241	264	283	272	251	191	189	148
ENSG00000079557	0	0	0	0	0	0	0	0	0	0	0	0
ENSG00000079616	3624	3069	4067	3891	4847	5014	4194	3789	3606	3481	2858	2216
ENSG00000079689	0	0	0	0	0	0	0	0	0	0	0	0
ENSG00000079691	2401	2007	2580	2376	3136	3036	2860	2820	2467	2326	2095	1600
ENSG00000079739	3216	2650	3449	3583	4476	4789	4050	3732	3584	3428	2844	2269
ENSG00000079785	4303	3566	4679	4257	5487	5313	6003	5499	4982	4372	4091	3144
ENSG00000079805	3472	2929	3690	3668	4725	4696	4682	4175	4106	3702	3199	2489
ENSG00000079819	2359	1966	2652	2270	3015	3031	3260	3217	2881	2476	2327	1875
ENSG00000079841	3	1	15	4	11	10	11	10	4	7	10	2
ENSG00000079931	32	29	40	33	44	52	31	54	37	28	35	14
ENSG00000079950	1207	1027	1226	1206	1588	1606	1655	1563	1419	1224	1053	799
ENSG00000079974	161	151	172	153	207	180	184	225	207	164	108	124
ENSG00000079999	1968	1719	2243	2317	2762	3040	2720	2371	2303	2130	1751	1386
ENSG00000080007	0	0	0	0	0	0	0	0	0	0	1	0
ENSG00000080031	164	166	254	163	218	259	316	284	253	227	206	128
ENSG00000080166	1	0	0	1	0	2	3	1	0	2	2	1
ENSG00000080189	1170	955	1398	1260	1487	1623	1591	1574	1472	1230	1103	766
ENSG00000080200	1926	1687	1976	1983	2651	2606	2512	2197	1936	1960	1921	1471
ENSG00000080224	127	133	122	151	171	165	137	128	134	138	77	104
ENSG00000080293	0	0	0	0	1	0	0	0	0	0	0	0
ENSG00000080298	329	234	263	277	321	357	358	238	240	205	206	159
ENSG00000080345	9188	7797	10021	8501	11069	10507	12656	11262	10248	8781	8137	6387
ENSG00000080371	4476	3556	4571	4544	5703	5798	6376	5845	5213	4997	4344	3496
ENSG00000080493	11	2	2	3	9	8	6	9	7	4	2	3
ENSG00000080503	2525	1966	2490	2306	3029	3078	2868	2659	2455	2229	1947	1628
ENSG00000080511	1	0	1	2	0	1	1	2	1	2	0	0
ENSG00000080546	389	326	440	341	548	538	474	437	408	385	381	257
ENSG00000080561	325	275	391	326	393	453	427	403	354	346	300	244
ENSG00000080572	0	0	0	0	0	0	0	1	0	0	2	1
ENSG00000080573	70	56	82	39	47	59	160	158	136	82	60	52
ENSG00000080603	4991	4179	5393	5176	6568	6294	7124	6558	5959	5309	4811	3687
ENSG00000080608	2175	1833	2449	1938	2356	2223	3296	3107	2628	2084	1827	1439
ENSG00000080618	0	1	1	0	0	0	1	0	3	0	1	2
ENSG00000080644	1	1	3	2	7	8	2	2	3	8	1	3
ENSG00000080709	27	27	27	15	25	32	27	40	33	29	21	12
ENSG00000080802	1097	858	1121	1041	1303	1336	1286	1404	1099	1149	1015	778
ENSG00000080815	6840	5852	7035	6802	8890	9376	8729	7878	7092	6665	6095	4863
ENSG00000080819	899	789	1032	987	1192	1170	1265	1017	999	979	845	591
ENSG00000080822	2641	2271	2810	2546	3438	3604	3816	3501	3100	2869	2468	1996
ENSG00000080823	227	173	213	261	296	307	260	284	214	240	208	149
ENSG00000080824	110435	84862	116439	106190	133612	133820	134002	125141	111669	101084	89829	71309
ENSG00000080839	2308	1919	2706	2301	2961	2933	3207	2997	2641	2403	2247	1630
ENSG00000080845	1716	1337	1683	1502	1854	2032	2437	2305	2153	1735	1566	1202
ENSG00000080854	183	127	172	165	215	189	222	202	180	180	151	116
ENSG00000080910	0	0	0	0	0	0	1	1	0	0	0	0
ENSG00000080947	16	16	18	22	20	24	17	23	19	17	8	6
ENSG00000080986	1800	1495	2006	1924	2506	2468	2003	1781	1675	1689	1560	1185
ENSG00000081014	1550	1262	1674	1623	2085	2190	2026	1956	1712	1616	1659	1143
ENSG00000081019	1721	1489	1951	1843	2388	2544	2070	1846	1792	1679	1513	1224
ENSG00000081026	2053	1609	2066	2339	3174	3212	2342	2150	1960	2262	2006	1600
ENSG00000081041	52	28	40	27	58	57	80	64	46	44	42	35
ENSG00000081051	2	1	0	0	0	0	0	3	2	0	3	0
ENSG00000081052	25	16	33	14	34	31	22	22	15	24	18	21
ENSG00000081059	616	640	780	648	740	771	1068	919	825	655	542	428
ENSG00000081087	860	711	847	832	1013	1037	1407	1085	986	885	858	603
ENSG00000081138	0	0	0	0	0	0	0	0	0	0	0	0
ENSG00000081148	8	6	6	16	15	11	10	13	8	26	7	6
ENSG00000081154	3705	2942	3740	3465	4472	4473	4964	4528	4097	3421	3198	2623
ENSG00000081177	2307	2095	2780	2293	2970	2964	3279	2952	2697	2336	2207	1538
ENSG00000081181	199	184	233	192	155	206	317	257	246	181	159	134
ENSG00000081189	64	36	48	34	70	63	77	79	93	72	47	53
ENSG00000081237	3	1	1	1	4	1	0	1	2	1	1	2
ENSG00000081248	0	0	0	0	0	0	1	0	2	0	0	0
ENSG00000081277	1320	1170	1048	1304	1763	1882	1222	995	864	928	846	678
ENSG00000081307	1524	1240	1531	1443	1851	1851	2077	1850	1692	1485	1346	1041
ENSG00000081320	875	752	942	939	1346	1209	928	878	799	808	673	560
ENSG00000081377	1196	1034	1252	1293	1558	1739	1692	1456	1424	1294	1200	857
ENSG00000081386	859	711	913	867	1083	1065	1073	1007	947	946	859	635
ENSG00000081479	34	28	37	47	54	62	49	44	33	47	38	23
ENSG00000081665	466	405	472	492	558	581	693	630	565	522	490	415
ENSG00000081692	276	249	322	320	327	425	432	382	376	311	285	219
ENSG00000081721	536	461	648	646	778	800	775	691	688	677	521	442
ENSG00000081760	3107	2367	3318	3112	3839	4005	4129	3873	3604	3298	2762	2267
ENSG00000081791	1576	1372	1694	1683	2039	2233	2012	1830	1744	1682	1376	1057
ENSG00000081800	0	0	0	0	0	1	0	0	0	0	0	0
ENSG00000081803	285	202	296	250	261	320	337	294	228	188	181	116
ENSG00000081818	0	4	1	4	2	6	5	2	3	2	3	4
ENSG00000081842	13	10	15	12	19	16	13	15	12	11	10	8
ENSG00000081853	34	26	34	35	48	46	38	36	32	34	30	28
ENSG00000081870	1316	1137	1431	1401	1830	1840	1662	1535	1368	1417	1266	1104
ENSG00000081913	557	421	601	566	654	756	657	568	528	493	435	353
ENSG00000081923	1022	875	1045	1148	1408	1514	1112	1048	904	986	886	751
ENSG00000081985	16	10	13	15	5	18	18	18	19	9	15	8
ENSG00000082014	247	205	224	196	214	236	274	233	241	185	163	126
ENSG00000082068	1248	1006	1260	1277	1612	1617	1708	1563	1424	1355	1169	958
ENSG00000082074	130	85	97	66	105	146	166	167	124	102	83	79
ENSG00000082126	1	0	0	1	0	1	1	1	3	2	0	0
ENSG00000082146	569	493	641	631	748	798	739	704	557	609	492	417
ENSG00000082153	8197	6660	9158	8255	10256	10122	12243	11056	10106	8746	7892	6248
ENSG00000082175	3	0	2	0	0	1	0	0	3	2	0	0
ENSG00000082196	20	17	15	18	19	32	19	8	11	14	15	14
ENSG00000082212	0	0	0	0	1	0	0	0	0	1	0	0
ENSG00000082213	1407	1135	1537	1405	1898	1853	1795	1670	1482	1341	1178	845
ENSG00000082258	1699	1490	1781	1646	2271	2246	2060	1852	1792	1629	1516	1160
ENSG00000082269	917	815	935	855	1075	1126	1080	1012	919	804	693	539
ENSG00000082293	0	0	0	0	0	0	5	1	3	0	2	0
ENSG00000082397	0	0	0	0	0	0	0	0	0	0	0	0
ENSG00000082438	1925	1580	1948	1854	2605	2587	1772	1657	1518	1466	1415	1144
ENSG00000082458	1334	1107	1385	1227	1593	1519	1484	1588	1358	1188	1105	907
ENSG00000082482	8	2	5	6	9	12	18	11	15	12	10	5
ENSG00000082497	146	110	137	144	201	193	208	251	169	163	162	109
ENSG00000082512	98	85	114	67	98	123	150	124	118	78	67	64
ENSG00000082515	944	756	1055	1032	1143	1260	1239	1111	1038	976	956	705
ENSG00000082516	1767	1599	2200	1866	2315	2214	2932	2650	2501	1965	1732	1305
ENSG00000082556	2	6	4	4	2	0	5	2	5	2	3	2
ENSG00000082641	8085	6754	8394	7130	9012	9369	10627	9714	8656	7050	6286	5281
ENSG00000082684	0	0	1	0	2	0	0	0	2	0	0	0
ENSG00000082701	5524	4585	6126	5626	7693	7738	7234	6803	5916	6073	5624	4301
ENSG00000082781	453	426	579	529	642	665	914	816	725	621	626	451
ENSG00000082805	8920	7535	9704	9164	11689	11782	11660	10862	9776	9217	8196	6558
ENSG00000082898	18502	15128	19854	17781	22733	23034	23173	21375	19335	17429	15699	12477
ENSG00000082929	1	1	3	1	1	1	2	0	1	1	1	0
ENSG00000082996	1839	1521	1922	1742	2365	2462	2344	2071	1907	1714	1506	1252
ENSG00000083067	0	1	1	1	0	0	0	2	1	0	2	0
ENSG00000083093	2143	1754	2384	1806	2354	2464	2893	2849	2440	1948	1836	1508
ENSG00000083097	1385	1067	1381	1242	1667	1555	1523	1528	1336	1195	1137	945
ENSG00000083099	2401	1992	2559	2329	2965	2998	3423	2972	2691	2396	2264	1791
ENSG00000083123	743	576	711	695	915	978	831	773	709	657	571	447
ENSG00000083168	5007	3976	5210	5019	6617	6374	6615	6447	5605	5230	4809	3739
ENSG00000083223	3921	3046	3752	3434	4620	4688	4865	4451	3957	3665	3387	2747
ENSG00000083290	389	324	366	296	481	435	438	387	413	311	308	215
ENSG00000083307	5714	4477	5796	5872	7617	7776	6323	5731	5382	5364	4561	3533
ENSG00000083312	10713	8936	11407	11465	14591	14447	15027	13129	12200	11443	10364	8165
ENSG00000083444	2210	1744	2152	2017	2252	2523	2857	2499	2410	1977	1538	1221
ENSG00000083454	429	340	437	354	439	440	686	608	623	384	335	272
ENSG00000083457	314	272	355	304	354	398	447	339	384	306	270	190
ENSG00000083520	3766	3051	3799	3501	4570	4803	5242	4643	4237	3773	3348	2871
ENSG00000083535	1082	770	1016	914	1198	1184	1165	1042	896	897	827	678
ENSG00000083544	1016	821	1064	952	1344	1337	1309	1177	1067	897	876	752
ENSG00000083622	0	0	0	0	0	0	0	0	0	0	0	0
ENSG00000083635	556	446	594	456	573	639	725	637	618	465	465	356
ENSG00000083642	5066	4205	5391	4895	6392	6372	6153	5930	5307	4768	4410	3539
ENSG00000083720	3805	3004	4055	3381	4190	4397	5020	4635	4177	3514	3068	2582
ENSG00000083750	0	0	0	0	0	0	0	0	0	0	0	0
ENSG00000083782	0	0	0	0	0	0	0	0	0	0	0	0
ENSG00000083799	1358	1017	1305	1190	1645	1639	1916	1717	1513	1383	1346	998
ENSG00000083807	78	71	75	77	66	99	82	83	81	76	47	27
ENSG00000083812	278	235	316	259	297	337	421	354	357	294	262	176
ENSG00000083814	0	0	0	0	0	0	0	0	0	0	1	0
ENSG00000083817	169	134	146	150	187	200	216	213	195	145	138	100
ENSG00000083828	284	233	272	287	368	353	343	307	241	267	207	182
ENSG00000083838	107	89	118	115	136	132	117	97	116	97	91	84
ENSG00000083844	1453	1307	1540	1502	1975	1961	1901	1722	1643	1461	1457	1046
ENSG00000083845	10709	8837	12255	11591	14055	14631	14728	13337	13055	11479	9495	7042
ENSG00000083857	2429	2030	2447	2212	2989	2856	3750	3304	3109	2504	2301	1762
ENSG00000083896	3301	2667	3577	3147	4310	4365	4262	3888	3314	3356	3019	2447
ENSG00000083937	567	449	626	575	732	703	815	726	679	597	546	407
ENSG00000084070	1254	1054	1323	1351	1674	1663	1733	1667	1540	1411	1259	919
ENSG00000084072	1856	1495	1865	2002	2446	2520	2493	2120	2166	2083	1783	1427
ENSG00000084073	3956	3187	4094	4655	5849	6138	5901	5093	4819	5207	4524	3633
ENSG00000084090	7420	5900	8021	7417	9106	9824	9880	9109	8409	7522	6773	5195
ENSG00000084092	726	604	808	726	905	960	924	840	776	624	579	395
ENSG00000084093	3387	2723	3627	3375	4337	4431	4247	3916	3601	3280	3047	2355
ENSG00000084110	10	12	12	15	25	19	36	25	24	21	15	21
ENSG00000084112	1764	1533	1906	1656	2074	2103	2756	2546	2291	1997	1695	1301
ENSG00000084207	57696	48564	64193	68619	81325	86559	70222	64021	60747	59486	50425	39190
ENSG00000084234	26169	21393	27724	27377	34278	35524	37680	34419	31485	29982	26890	21505
ENSG00000084444	869	705	920	795	1040	1099	1149	1187	989	851	740	582
ENSG00000084453	259	237	293	234	404	405	348	258	234	242	219	190
ENSG00000084463	6910	5523	7630	6519	8226	8441	9244	8759	7900	6773	6086	4988
ENSG00000084623	5576	4536	6339	5532	6937	6832	7755	7037	6754	5943	5028	3796
ENSG00000084628	3	1	7	3	7	3	8	8	6	5	8	4
ENSG00000084636	386	262	376	359	469	469	583	553	522	485	454	317
ENSG00000084652	4276	3303	4433	4008	4978	5193	4922	4635	4403	3977	3331	2448
ENSG00000084674	0	0	0	0	0	0	0	0	0	1	0	0
ENSG00000084676	1670	1296	1740	1614	1996	2173	2159	1928	1639	1698	1526	1206
ENSG00000084693	1391	1158	1638	1299	1610	1682	1891	1763	1532	1295	1094	910
ENSG00000084710	15	8	21	17	18	22	29	39	28	35	39	19
ENSG00000084731	362	382	443	377	444	522	607	556	529	445	412	332
ENSG00000084733	5600	4605	5799	5796	7218	7340	7280	6621	6098	5601	5175	3812
ENSG00000084734	2	0	1	1	0	0	0	1	0	1	0	1
ENSG00000084754	4997	4095	5480	5144	6372	6527	5954	5555	5178	4609	4015	3318
ENSG00000084764	184	146	203	160	215	270	267	218	217	188	175	126
ENSG00000084774	4498	3867	4947	4820	5608	5815	5731	5357	5162	4303	3761	2971
ENSG00000085063	4773	4220	5416	5504	6777	6955	7695	6715	6257	6372	5548	4471
ENSG00000085117	1117	948	1053	1071	1385	1506	1487	1215	1245	1143	921	801
ENSG00000085185	1235	986	1476	1265	1497	1593	1890	1862	1668	1479	1257	1046
ENSG00000085224	5232	4128	5298	4887	6837	6644	6759	5976	5513	5319	4852	3864
ENSG00000085231	922	714	1073	942	1186	1162	1293	1164	1041	957	895	692
ENSG00000085265	0	0	0	0	0	0	0	0	0	0	0	0
ENSG00000085274	1737	1332	1783	1650	2155	2117	2180	1942	1891	1709	1554	1144
ENSG00000085276	1848	1454	1915	1740	2338	2231	2296	2168	1857	1717	1498	1165
ENSG00000085365	2800	2245	2786	2584	3211	3493	3308	2924	2803	2448	2121	1748
ENSG00000085377	1543	1299	1666	1410	1749	1802	1887	1805	1680	1361	1303	947
ENSG00000085382	540	461	525	480	604	627	648	599	555	451	391	333
ENSG00000085415	3631	3054	4015	3647	4665	4657	4940	4242	4142	3573	3186	2484
ENSG00000085433	1990	1727	2229	1941	2637	2573	2744	2583	2414	2278	2026	1507
ENSG00000085449	2320	1933	2475	2249	2801	2877	2649	2564	2313	2008	1923	1558
ENSG00000085465	42	29	40	37	38	50	88	58	67	59	49	36
ENSG00000085491	4366	3682	4747	4625	5990	6019	5517	5230	4621	4369	4000	3129
ENSG00000085511	1067	929	1341	1140	1399	1483	1357	1291	1122	1005	911	706
ENSG00000085514	68	59	83	64	86	85	86	93	85	73	59	50
ENSG00000085552	206	131	178	185	247	224	185	160	166	155	142	103
ENSG00000085563	77	65	100	91	92	78	100	124	102	104	95	74
ENSG00000085644	504	421	539	541	627	633	630	556	552	460	362	300
ENSG00000085662	3969	3366	4427	3687	4349	4625	5587	5145	4752	3730	3257	2285
ENSG00000085719	5992	4877	6343	6197	7860	7894	7605	7021	6411	5971	5392	4388
ENSG00000085721	3373	2743	3685	3295	4146	4158	5383	4831	4283	3618	3433	2684
ENSG00000085733	109454	90834	120699	110047	139179	143228	146872	134131	127098	113643	99117	77162
ENSG00000085741	3	4	5	3	6	4	13	12	12	1	5	7
ENSG00000085760	2426	1939	2426	2273	2912	3056	3073	2624	2601	2353	1986	1594
ENSG00000085788	706	613	829	703	974	960	880	842	724	711	566	489
ENSG00000085831	21	30	33	36	46	49	54	48	26	31	30	34
ENSG00000085832	3886	3323	4330	4014	5284	5247	5034	4577	4091	3957	3564	2712
ENSG00000085840	1920	1706	2326	2238	2583	2677	2853	2762	2469	2358	2113	1574
ENSG00000085871	730	536	720	731	865	894	751	661	638	588	526	396
ENSG00000085872	2102	1730	2336	2214	2741	2720	2930	2809	2581	2276	1889	1512
ENSG00000085978	991	868	994	965	1207	1309	1386	1302	1149	1077	860	744
ENSG00000085982	2193	1836	2408	2391	2988	3030	2653	2419	2224	2216	1902	1515
ENSG00000085998	2577	2061	2768	2720	3335	3628	3335	3103	2873	2656	2398	1838
ENSG00000085999	1663	1387	1965	1556	2051	2227	2224	2029	2090	1701	1496	1200
ENSG00000086015	3416	2974	3677	3487	4715	4802	4731	4385	4170	3918	3463	2520
ENSG00000086061	9823	7507	9957	8851	11214	11306	13458	12107	10536	9154	8165	6756
ENSG00000086062	5254	4678	6022	5535	6784	7176	7033	6130	5670	5073	4544	3547
ENSG00000086065	1680	1304	1721	1478	1909	1895	2447	2300	2167	1684	1550	1253
ENSG00000086102	1851	1519	2019	1680	2099	2254	2307	2325	2106	1881	1511	1290
ENSG00000086159	1	4	2	3	1	1	1	4	2	2	0	2
ENSG00000086189	1279	1080	1436	1266	1639	1588	1795	1647	1475	1375	1161	984
ENSG00000086200	2020	1650	2104	2028	2503	2520	2707	2439	2355	2091	1893	1447
ENSG00000086205	69	57	50	50	83	77	78	68	64	37	31	28
ENSG00000086232	3077	2501	3344	3155	3973	4143	4112	3805	3351	3191	2744	2249
ENSG00000086288	0	0	0	0	0	0	0	0	0	0	0	0
ENSG00000086289	1025	822	1107	1049	1325	1331	1331	1195	1028	1074	902	726
ENSG00000086300	565	472	624	571	734	706	781	691	665	548	472	403
ENSG00000086475	2994	2369	3129	3138	4112	3958	3648	3446	3241	2983	2650	2037
ENSG00000086504	4753	3926	5487	5217	6058	6288	6640	5745	5668	4870	4143	3203
ENSG00000086506	0	0	0	0	0	0	0	0	0	0	0	0
ENSG00000086544	561	434	540	584	712	833	600	557	550	562	467	371
ENSG00000086548	1	0	1	1	1	1	4	3	1	4	3	0
ENSG00000086570	11110	9709	11624	13311	17310	16597	9510	8705	8143	8976	7818	6195
ENSG00000086589	2494	1943	2618	2650	3463	3557	3394	3125	2813	2716	2454	1945
ENSG00000086598	21860	17740	23941	23257	29007	29949	30606	28247	25474	23937	21754	17187
ENSG00000086619	229	190	220	234	324	294	391	323	291	293	301	231
ENSG00000086666	2018	1696	2092	2247	2861	2931	2523	2264	2135	2152	1951	1460
ENSG00000086696	0	1	1	1	0	0	3	3	0	0	0	2
ENSG00000086712	2004	1658	2169	1944	2460	2451	2806	2679	2415	2036	1806	1509
ENSG00000086717	6	4	1	6	2	6	3	9	13	5	6	3
ENSG00000086730	35	28	45	28	35	44	87	73	62	69	51	34
ENSG00000086758	14245	12064	15598	14086	18321	17326	19415	18061	16468	14042	13015	10229
ENSG00000086827	925	776	1080	896	1219	1244	1186	1176	973	961	832	676
ENSG00000086848	416	338	429	431	527	578	531	515	467	413	404	276
ENSG00000086967	0	0	3	1	1	3	1	4	3	3	2	0
ENSG00000086991	0	0	0	0	1	0	0	2	0	0	0	0
ENSG00000087008	297	237	350	320	381	381	435	378	350	312	276	190
ENSG00000087053	2560	2139	2877	2834	3416	3623	3303	2933	2651	2636	2274	1906
ENSG00000087074	384	283	383	308	390	471	571	544	452	376	361	287
ENSG00000087076	2	6	4	2	8	6	7	3	9	4	1	3
ENSG00000087077	2816	2216	3034	3087	3666	3780	3729	3163	3277	2979	2446	1750
ENSG00000087085	3	3	4	1	3	4	4	7	5	6	4	1
ENSG00000087086	25206	20913	27965	24946	30628	32065	29650	27295	26185	23222	20000	15613
ENSG00000087087	5844	4452	5990	5720	7559	7639	7421	6751	6154	5756	4945	4221
ENSG00000087088	2038	1657	2168	1991	2318	2409	2589	2495	2332	2090	1726	1312
ENSG00000087095	1336	1078	1425	1092	1396	1450	2034	1943	1812	1292	1237	940
ENSG00000087111	2066	1789	2324	2111	2545	2674	2733	2501	2429	1991	1746	1350
ENSG00000087116	1	1	0	1	0	0	1	9	9	1	3	2
ENSG00000087128	51	60	54	63	101	85	85	80	76	60	70	48
ENSG00000087152	2921	2315	3064	2788	3490	3481	3716	3277	3140	2648	2311	1740
ENSG00000087157	1125	795	1099	971	1295	1294	1324	1218	1242	974	904	612
ENSG00000087191	3745	3007	4113	3657	4659	4505	4948	4462	4087	3588	3304	2541
ENSG00000087206	1369	1079	1491	1416	1633	1747	1799	1476	1382	1279	1185	998
ENSG00000087237	0	0	0	1	1	0	1	2	0	0	0	0
ENSG00000087245	47	39	51	45	68	62	133	106	87	91	73	56
ENSG00000087250	0	0	0	0	0	0	0	0	0	0	0	0
ENSG00000087253	1115	917	1210	1168	1431	1419	1522	1492	1245	1204	1016	790
ENSG00000087258	1291	1044	1381	1303	1479	1649	1512	1427	1311	1220	1038	827
ENSG00000087263	2437	2038	2733	2459	2910	2891	3528	3242	2944	2538	2207	1723
ENSG00000087266	605	521	618	635	821	844	684	566	651	564	481	382
ENSG00000087269	1799	1444	2010	1586	2137	2133	2600	2373	2297	1719	1478	1157
ENSG00000087274	4779	4023	5311	4936	6168	6533	5798	5581	5232	4719	4155	3197
ENSG00000087299	2925	2387	3238	2866	3594	3802	3913	3626	3325	2847	2540	1998
ENSG00000087301	869	658	879	783	1124	1170	1234	956	896	903	818	714
ENSG00000087302	5703	4785	6358	6014	7728	7754	7666	7067	6541	5857	5221	4143
ENSG00000087303	1	1	8	1	6	4	8	10	4	1	2	1
ENSG00000087338	1359	1142	1430	1384	1784	1793	1718	1581	1421	1275	1207	949
ENSG00000087365	30056	24264	32699	29437	36877	36745	39730	37708	34089	30047	26297	21265
ENSG00000087448	2131	1732	2111	2136	2929	2917	2953	2648	2399	2274	2074	1562
ENSG00000087460	35636	30064	38456	36603	46029	47533	45594	42695	39764	36674	32014	25462
ENSG00000087470	8137	6876	8724	8383	10925	11370	10495	9643	8811	8296	7254	6012
ENSG00000087494	84	62	79	98	109	113	132	104	106	99	86	69
ENSG00000087495	0	0	0	0	0	2	2	3	2	0	1	1
ENSG00000087502	3336	2567	3534	3088	4104	4057	4365	4139	3672	3473	2974	2546
ENSG00000087510	1064	826	1011	1234	1548	1718	1312	1428	1247	1332	1084	850
ENSG00000087586	4037	3291	4558	4471	5683	5713	4361	4092	3626	3725	3155	2521
ENSG00000087589	10	14	5	5	8	9	7	12	12	12	15	7
ENSG00000087842	987	729	925	999	1280	1330	867	777	680	778	740	566
ENSG00000087884	118	79	123	120	139	135	152	113	128	125	98	75
ENSG00000087903	255	197	251	252	249	255	272	285	234	254	164	139
ENSG00000087995	678	560	786	627	873	771	821	729	679	593	525	371
ENSG00000088002	30	15	22	13	21	22	29	23	24	28	17	14
ENSG00000088035	1011	879	1031	1134	1427	1434	1209	1064	998	1081	896	720
ENSG00000088038	3094	2601	3453	3127	3858	4109	4065	3703	3684	3127	2782	2153
ENSG00000088053	4	6	5	1	5	2	10	12	8	5	4	8
ENSG00000088179	967	821	993	1032	1325	1288	1144	1050	980	935	816	661
ENSG00000088205	4896	4191	5586	4826	5737	5785	7628	6765	6245	4972	4445	3477
ENSG00000088247	15190	12900	17124	16067	20053	20603	20560	18812	17559	15939	13396	10599
ENSG00000088256	2438	2012	2771	2583	3245	3368	3294	3032	2904	2635	2230	1705
ENSG00000088280	89	79	138	94	123	136	120	103	104	83	90	69
ENSG00000088298	431	315	460	369	503	476	456	463	371	319	295	274
ENSG00000088305	526	416	537	524	739	719	579	553	536	499	439	328
ENSG00000088320	0	0	0	0	0	0	0	0	0	0	0	0
ENSG00000088325	11931	9677	12879	12598	16341	16189	12880	12467	10889	10732	9893	7882
ENSG00000088340	1296	1089	1275	1151	1730	1670	1773	1494	1741	1481	1238	999
ENSG00000088356	838	745	962	997	1134	1109	1207	1137	1055	1037	928	656
ENSG00000088367	2137	1808	2294	2348	3167	3234	2331	2166	2003	1969	1742	1301
ENSG00000088386	0	2	2	0	1	2	3	1	1	1	4	0
ENSG00000088387	3151	2613	3305	3135	3994	4035	4386	3856	3559	3218	2885	2316
ENSG00000088448	4022	3363	3862	3202	4526	4440	4892	4085	4045	3069	2744	2291
ENSG00000088451	375	343	450	420	493	498	557	495	460	414	331	310
ENSG00000088538	118	69	100	77	112	124	140	131	141	95	110	74
ENSG00000088543	16	16	24	19	24	37	24	33	30	17	24	28
ENSG00000088682	1034	884	1204	1149	1367	1455	1402	1412	1239	1107	1001	803
ENSG00000088726	403	358	483	507	662	595	595	532	515	547	473	389
ENSG00000088727	74	60	82	63	75	88	114	91	104	74	82	62
ENSG00000088756	12	5	11	7	16	6	19	18	17	9	7	8
ENSG00000088766	300	266	312	299	389	397	423	348	344	342	281	193
ENSG00000088782	0	0	0	0	0	0	0	0	0	0	0	0
ENSG00000088808	960	791	990	1073	1335	1380	1321	1219	1066	1157	984	815
ENSG00000088812	2553	2316	2794	2888	3487	3462	3367	3137	2696	2542	2350	1792
ENSG00000088826	185	138	191	160	201	241	385	329	272	219	173	151
ENSG00000088827	0	1	3	0	4	3	1	5	3	2	4	1
ENSG00000088832	5728	5055	6486	6221	7538	8027	8193	7694	7116	6673	5732	4821
ENSG00000088833	1253	946	1279	1249	1577	1682	1561	1507	1309	1192	1098	895
ENSG00000088836	202	193	278	276	333	368	292	263	282	305	249	155
ENSG00000088854	538	532	559	548	785	766	629	673	532	543	474	362
ENSG00000088876	202	191	243	229	260	253	348	261	265	242	175	154
ENSG00000088881	42	24	32	17	28	15	44	36	38	21	20	16
ENSG00000088882	2	2	5	0	4	3	13	4	2	3	2	3
ENSG00000088888	3701	3004	3892	3729	4788	5148	4647	4213	3856	3804	3331	2534
ENSG00000088899	72	51	81	63	83	86	126	107	126	97	82	81
ENSG00000088926	0	0	0	2	0	0	0	0	0	1	0	1
ENSG00000088930	4285	3614	4697	4399	5355	5354	5560	5062	4651	4226	3766	3010
ENSG00000088970	199	180	201	170	257	242	232	204	225	201	157	129
ENSG00000088986	5525	4276	5774	5669	7353	7427	7010	6331	5645	5742	5186	4031
ENSG00000088992	9	5	4	3	3	5	13	12	7	2	4	5
ENSG00000089006	3362	2690	3628	3332	4268	4169	4090	3821	3563	3206	3089	2348
ENSG00000089009	25971	21288	29143	28051	35354	35227	35242	32913	29940	27691	24034	19159
ENSG00000089012	0	0	0	0	2	0	2	0	0	0	0	0
ENSG00000089022	1397	1140	1525	1433	1731	1708	1943	1758	1624	1423	1220	1021
ENSG00000089041	1	4	5	5	6	1	12	8	9	5	1	2
ENSG00000089048	1322	1023	1349	1226	1662	1489	2035	1743	1506	1381	1245	1122
ENSG00000089050	640	566	695	687	852	887	799	846	744	606	633	507
ENSG00000089053	5237	4445	5805	5123	6553	6728	7159	6421	6067	5342	4682	3606
ENSG00000089057	1348	1127	1567	1479	1780	1852	1836	1733	1689	1476	1437	1069
ENSG00000089060	542	449	553	577	695	811	660	685	635	579	486	377
ENSG00000089063	1660	1471	1903	1722	2171	2330	1984	1746	1504	1533	1479	1139
ENSG00000089091	45	37	36	52	58	57	104	61	60	59	59	42
ENSG00000089094	1912	1776	2320	2094	2573	2574	2505	2369	2218	1872	1641	1318
ENSG00000089101	1	1	2	0	0	2	3	3	7	2	1	2
ENSG00000089116	67	79	59	65	70	96	130	93	114	70	62	33
ENSG00000089123	393	329	430	359	508	477	542	541	439	378	333	282
ENSG00000089127	809	858	618	165	207	235	1460	1347	1145	173	124	99
ENSG00000089154	13406	11489	15093	14451	17765	17452	19166	16751	16126	13864	12090	9023
ENSG00000089157	71268	59074	80749	83465	101603	104351	88465	80910	77460	75929	66282	51211
ENSG00000089159	11876	10161	13178	12483	15188	15656	16455	15140	14272	12436	10839	8523
ENSG00000089163	19	18	22	13	12	28	21	41	17	25	17	14
ENSG00000089169	0	0	0	0	0	1	0	0	2	2	0	0
ENSG00000089177	479	347	478	420	506	559	540	522	483	391	383	268
ENSG00000089195	891	633	969	941	1130	1048	1334	1246	1157	1059	915	848
ENSG00000089199	19	14	24	15	12	18	38	40	28	15	14	8
ENSG00000089220	8680	7204	9797	8811	10854	11198	12176	11171	10154	9256	7945	6333
ENSG00000089225	0	0	0	0	0	0	0	0	0	0	0	0
ENSG00000089234	1034	868	1098	1074	1310	1361	1524	1386	1217	1086	1008	784
ENSG00000089248	1891	1665	2289	2062	2504	2610	2387	2151	2057	1933	1617	1313
ENSG00000089250	4	8	6	8	11	3	15	11	9	11	7	7
ENSG00000089280	21757	17704	22994	22290	28563	27878	26055	22562	21808	21258	18269	15359
ENSG00000089289	796	661	871	778	981	1064	1023	939	841	769	673	598
ENSG00000089327	850	713	988	824	929	1009	1274	1251	1154	900	769	631
ENSG00000089335	872	590	838	706	1031	1114	972	889	890	717	718	580
ENSG00000089351	1119	918	1257	1075	1345	1389	1541	1451	1471	1170	943	722
ENSG00000089356	1826	1544	1798	1751	2311	2410	1955	1611	1559	1397	1247	942
ENSG00000089472	0	0	0	0	0	0	0	0	0	0	0	0
ENSG00000089486	446	274	451	341	430	484	668	560	506	418	343	268
ENSG00000089505	69	44	62	35	55	64	98	103	74	62	56	33
ENSG00000089558	0	0	0	0	0	0	0	0	0	2	0	0
ENSG00000089597	14616	12481	16353	15488	18977	19614	20053	18278	17081	15756	13279	10307
ENSG00000089639	351	316	394	382	456	534	536	445	447	419	325	279
ENSG00000089682	794	656	818	784	1033	996	1038	861	826	759	701	559
ENSG00000089685	6698	5344	7615	7318	9074	9148	7948	7017	6707	6207	5186	4081
ENSG00000089692	6	7	12	25	10	16	8	4	11	7	2	4
ENSG00000089693	6949	5895	7715	7416	8755	9214	9667	9047	8425	6960	6125	4678
ENSG00000089723	328	295	375	334	405	480	911	736	690	682	593	497
ENSG00000089737	13080	10694	13989	12265	14898	15266	18061	16644	15038	12347	11140	9017
ENSG00000089775	1941	1565	2007	1765	2253	2478	2410	2173	2093	1787	1654	1241
ENSG00000089818	900	778	976	889	1132	1154	1285	1234	1004	1002	897	693
ENSG00000089820	426	312	447	433	498	493	571	511	513	433	360	291
ENSG00000089847	18	11	17	7	17	18	20	24	14	21	13	7
ENSG00000089876	1582	1323	1701	1500	1991	1987	1959	1754	1534	1449	1295	1034
ENSG00000089902	5536	4597	5958	5736	7109	7256	6881	6333	5710	5319	4901	3959
ENSG00000089916	3758	3013	3677	3502	4890	4772	5124	4649	4169	3898	3605	2814
ENSG00000090006	382	398	433	423	531	495	556	537	580	414	377	286
ENSG00000090013	733	613	879	832	1027	1031	862	743	720	643	545	408
ENSG00000090020	1515	1263	1697	1548	1780	1986	2239	2092	1975	1649	1478	1138
ENSG00000090054	4555	3646	4714	4540	5884	5795	6173	5465	5071	4668	4162	3321
ENSG00000090060	39951	31390	41777	38466	50174	49930	52822	48684	44202	40397	36792	29074
ENSG00000090061	3222	2626	3533	3033	3917	3888	4458	4029	3640	3279	2825	2298
ENSG00000090097	159	117	174	138	180	133	248	202	233	188	145	116
ENSG00000090104	0	0	0	0	0	0	0	0	0	0	0	0
ENSG00000090238	155	120	152	134	203	154	194	178	151	140	131	98
ENSG00000090263	875	745	988	833	986	1066	1232	1078	1051	896	809	589
ENSG00000090266	1193	934	1184	1086	1268	1271	1456	1219	1209	1097	927	631
ENSG00000090273	4564	3658	4988	4242	5220	5328	6141	5679	5063	4270	3753	2980
ENSG00000090316	1440	1273	1673	1728	1972	2047	2008	1801	1744	1650	1499	1109
ENSG00000090339	1410	1149	1522	1427	1701	1779	2370	2268	2076	1749	1593	1193
ENSG00000090372	2119	1798	2488	2235	2568	2857	2863	2571	2462	2126	1925	1405
ENSG00000090376	301	299	321	301	444	438	454	419	376	355	316	244
ENSG00000090382	0	1	3	0	4	6	7	4	3	2	0	0
ENSG00000090402	0	0	0	0	0	0	0	0	1	2	0	0
ENSG00000090432	978	777	1002	941	1071	1192	1241	1137	1053	953	821	604
ENSG00000090447	725	639	875	674	780	829	788	788	745	507	500	376
ENSG00000090470	1678	1330	1829	1794	2172	2246	2352	2172	1845	1788	1520	1193
ENSG00000090487	2652	2236	2944	2759	3339	3523	3647	3284	2967	2818	2415	1791
ENSG00000090512	0	0	0	0	0	0	0	0	0	0	0	0
ENSG00000090520	2526	1918	2674	2531	3182	3125	3618	3279	2936	2670	2363	1875
ENSG00000090530	1363	1227	1557	1494	1928	1886	2255	1918	1779	1766	1434	1189
ENSG00000090534	0	0	3	0	1	0	4	1	7	2	3	3
ENSG00000090539	6	7	5	1	5	8	8	12	4	7	6	3
ENSG00000090554	29	20	42	26	29	36	34	37	40	18	18	17
ENSG00000090565	1069	813	1077	1020	1367	1354	1526	1313	1251	1129	970	716
ENSG00000090581	635	569	652	653	843	921	792	714	700	694	516	442
ENSG00000090612	1145	923	1176	1079	1295	1398	1599	1471	1424	1195	1065	882
ENSG00000090615	5405	4429	5977	5664	7249	7269	7227	6832	6443	5893	4989	3813
ENSG00000090621	10239	8243	11071	11764	14656	14568	13100	11728	11366	11194	9872	7779
ENSG00000090659	0	0	0	0	0	1	1	0	0	0	0	0
ENSG00000090661	274	233	263	286	315	372	291	292	271	271	227	148
ENSG00000090674	194	131	161	189	214	269	256	202	166	225	150	125
ENSG00000090686	2354	1893	2427	2213	2977	2981	2868	2654	2327	2343	1988	1652
ENSG00000090776	1742	1468	1871	1845	2231	2435	2287	2005	1849	1713	1471	1122
ENSG00000090857	1782	1519	2056	1887	2311	2208	2620	2356	2150	2004	1715	1402
ENSG00000090861	8305	7121	9157	8472	10902	11192	10200	9658	8978	7937	6958	5306
ENSG00000090863	8521	6906	9263	8145	10230	11074	11020	10444	9621	8563	7552	5775
ENSG00000090889	2093	1618	2152	2140	2758	2754	2321	2217	1929	1877	1712	1410
ENSG00000090905	6412	5183	6820	6150	7860	8046	8265	7888	7447	6527	5826	4425
ENSG00000090924	1237	1091	1355	1225	1540	1539	1851	1726	1625	1342	1095	956
ENSG00000090932	2	0	11	3	2	4	3	12	10	2	1	2
ENSG00000090971	616	489	692	600	729	830	762	688	670	579	484	380
ENSG00000090975	894	740	1032	914	1131	1152	1065	919	954	844	706	539
ENSG00000090989	1300	998	1268	1209	1463	1498	1513	1492	1255	1105	992	807
ENSG00000091009	3896	3284	4245	3825	5038	5043	5337	4867	4565	4129	3777	2882
ENSG00000091010	4	5	8	4	7	4	5	12	7	8	5	1
ENSG00000091039	7036	5915	7338	7044	8950	8864	9699	8842	7907	7120	6784	5321
ENSG00000091073	668	510	706	652	887	868	799	717	752	643	557	346
ENSG00000091106	2	2	0	1	0	0	0	3	1	1	2	0
ENSG00000091127	1645	1377	1870	1471	1875	1792	2165	2183	2018	1514	1339	1060
ENSG00000091128	1	5	2	3	2	2	6	8	4	2	1	3
ENSG00000091129	117	155	160	85	83	91	228	216	213	86	79	70
ENSG00000091136	3078	2573	3188	2644	3483	3699	3679	3514	3324	2738	2471	1917
ENSG00000091137	3	5	4	3	11	8	9	12	8	2	6	8
ENSG00000091138	0	0	0	0	0	0	0	0	0	0	0	0
ENSG00000091140	5437	4364	5884	5067	6373	6415	7280	6717	6078	5278	4697	3899
ENSG00000091157	428	324	405	399	530	555	588	580	534	459	413	327
ENSG00000091164	1071	777	1071	1066	1317	1452	1405	1190	1166	1015	943	826
ENSG00000091181	0	0	0	0	1	0	0	0	1	2	4	0
ENSG00000091262	40	31	41	33	36	31	57	70	71	33	20	20
ENSG00000091317	4181	3421	4640	4291	5400	5531	6416	5521	5183	4638	4293	3328
ENSG00000091409	7378	6746	8169	8217	9919	9917	9119	8311	7248	7224	6563	4939
ENSG00000091428	43	35	49	47	52	46	70	66	57	59	44	37
ENSG00000091436	4224	3485	4526	3982	5102	5161	5076	4566	4179	3806	3284	2588
ENSG00000091482	0	0	0	0	0	0	0	0	0	0	0	0
ENSG00000091483	2395	1878	2517	2601	3352	3206	2932	2482	2390	2341	2213	1775
ENSG00000091490	1048	905	1095	871	1160	1278	1157	1061	1007	723	680	543
ENSG00000091513	1	3	2	3	3	3	8	3	8	2	5	5
ENSG00000091527	8699	7049	9503	8193	10243	10003	11834	10780	9323	8328	7382	5883
ENSG00000091536	18	6	23	18	23	32	16	23	29	16	12	14
ENSG00000091542	3134	2636	3425	3017	3606	4031	4239	4017	3531	3028	2529	2059
ENSG00000091583	0	0	0	0	0	0	0	0	0	0	0	0
ENSG00000091592	1046	875	994	888	1191	1288	1510	1314	1359	1050	938	726
ENSG00000091622	222	193	251	217	315	328	190	199	206	166	180	116
ENSG00000091640	1197	945	1259	1109	1481	1394	1400	1299	1168	1097	962	829
ENSG00000091651	1892	1686	2145	1895	2335	2315	2894	2695	2546	2144	1871	1449
ENSG00000091656	352	274	433	402	588	537	448	439	397	434	435	323
ENSG00000091664	0	0	0	0	0	0	0	0	0	0	0	0
ENSG00000091704	0	0	0	0	0	0	0	0	0	2	0	2
ENSG00000091732	598	563	664	637	734	816	851	733	714	592	525	449
ENSG00000091831	249	196	264	284	348	392	260	205	227	237	218	185
ENSG00000091844	94	83	113	72	104	115	125	120	126	85	62	53
ENSG00000091879	2	0	7	3	4	4	3	7	5	6	6	1
ENSG00000091947	519	424	550	537	552	689	730	579	575	457	385	282
ENSG00000091972	0	0	0	0	4	0	1	0	2	0	0	0
ENSG00000091986	587	380	546	581	828	904	462	459	415	568	490	400
ENSG00000092009	0	0	0	0	0	0	0	1	0	0	2	0
ENSG00000092010	4637	3945	4919	4484	5433	5855	5979	5159	4812	3799	3504	2724
ENSG00000092020	919	812	1054	897	1035	1162	1253	1110	1036	838	786	650
ENSG00000092036	794	615	851	828	1018	1034	894	904	806	763	692	517
ENSG00000092051	1	2	0	1	2	1	0	0	1	1	0	0
ENSG00000092054	0	0	0	0	0	0	0	0	1	0	0	0
ENSG00000092067	0	0	0	0	0	0	0	0	0	0	0	0
ENSG00000092068	109	69	116	94	108	124	163	132	96	113	109	74
ENSG00000092094	979	854	1079	1001	1247	1336	1321	1170	1125	1024	887	767
ENSG00000092096	13	6	4	16	19	10	27	10	18	10	12	6
ENSG00000092098	631	551	677	590	746	786	961	809	805	616	570	431
ENSG00000092108	4542	3579	4790	4595	5866	5749	6323	5683	5052	4886	4522	3540
ENSG00000092140	2381	1930	2476	2504	3320	3156	2886	2384	2109	2212	2055	1618
ENSG00000092148	14539	12017	15539	15188	19289	19605	18704	17327	15484	14854	13823	10783
ENSG00000092199	23897	19249	25695	24039	30573	30565	31568	28553	25915	23821	21111	17217
ENSG00000092200	12	12	5	9	12	7	7	7	14	17	5	8
ENSG00000092201	17972	14519	19745	17837	22212	22560	24064	22278	19900	17901	16177	13212
ENSG00000092203	3587	2974	4163	3597	4468	4627	5262	4751	4449	3792	3311	2707
ENSG00000092208	908	778	973	925	1126	1142	1229	1074	1029	867	827	576
ENSG00000092295	651	530	479	663	876	1064	483	365	378	431	350	259
ENSG00000092330	1276	1068	1316	1185	1516	1485	1502	1360	1289	1138	1075	810
ENSG00000092345	0	0	0	1	0	1	0	0	2	1	0	0
ENSG00000092377	0	0	0	0	0	0	0	0	0	0	0	0
ENSG00000092421	25	20	21	15	33	46	45	32	22	44	20	15
ENSG00000092439	2635	2203	2764	2760	3803	3711	3729	3176	2978	2910	2620	2036
ENSG00000092445	632	606	710	789	853	849	902	805	798	648	566	429
ENSG00000092470	2017	1766	2326	2245	2826	2817	2675	2397	2129	2081	1828	1537
ENSG00000092529	48	38	44	57	92	71	52	58	52	64	40	40
ENSG00000092531	933	810	943	955	1296	1350	1272	1095	1013	957	931	706
ENSG00000092607	26	19	34	23	18	30	44	37	30	34	25	8
ENSG00000092621	10454	9010	12039	12196	14619	15299	11776	11024	10520	9596	8325	6358
ENSG00000092758	238	165	192	175	293	260	336	294	303	238	203	187
ENSG00000092820	5980	5176	7098	6481	7338	7585	9428	8738	7839	7074	6049	4940
ENSG00000092841	12489	10316	13396	13282	16703	16931	16431	14673	14316	13789	11813	9587
ENSG00000092847	1966	1701	2255	1948	2402	2395	2693	2648	2413	1998	1879	1384
ENSG00000092850	3	3	0	0	0	0	0	3	2	3	4	4
ENSG00000092853	2358	1850	2476	2068	2784	2777	3186	3233	2722	2476	2324	1731
ENSG00000092871	803	772	955	850	1033	1033	1057	966	870	777	733	534
ENSG00000092929	1716	1369	1843	1959	2253	2478	2200	2116	2079	1831	1628	1237
ENSG00000092931	525	395	506	456	593	624	663	631	528	512	469	371
ENSG00000092964	565	437	621	532	631	748	732	679	634	507	466	380
ENSG00000092969	60	47	65	57	69	54	103	82	72	69	65	38
ENSG00000092978	691	554	802	760	934	989	1033	924	799	760	744	581
ENSG00000093000	15928	13106	17585	16888	21111	21087	20403	18579	16816	16282	14537	11543
ENSG00000093009	1001	909	1238	1020	1214	1310	1466	1377	1246	1082	999	792
ENSG00000093010	1396	1207	1601	1561	1928	1971	1795	1649	1564	1479	1281	920
ENSG00000093072	7	5	5	3	6	5	8	4	3	3	4	2
ENSG00000093100	562	487	660	531	688	695	725	653	627	527	469	355
ENSG00000093134	0	0	0	0	0	0	0	0	0	0	0	0
[truncated: 61,893 more rows]

## Sheet: Table S4
Supplementary Table 4
CPM normalized values of gene expression in unexposed and irradiated (RT) FaDu head and neck squamous cell carcinoma cells with/without STING-knockout (STING-KO/WT)
Genes	WT	WT	WT	STING_KO	STING_KO	STING_KO	WT_RT	WT_RT	WT_RT	STING_KO_RT	STING_KO_RT	STING_KO_RT
TSPAN6	22.3649	24.729	23.0762	24.6786	22.5393	25.5001	25.067	26.1564	25.2851	25.8798	25.4021	25.8476
DPM1	83.8001	83.1727	84.9418	82.6397	80.1665	81.7226	88.4933	83.6197	83.6831	82.1088	84.4466	86.5765
SCYL3	9.43284	9.38752	9.19662	10.1348	11.5834	11.0563	8.83093	8.88712	9.49538	8.96885	9.39809	9.20659
C1orf112	26.8988	25.5326	25.6433	27.1893	27.9207	27.8525	26.8378	25.6767	25.7424	26.4234	26.2874	24.8535
CFH	16.2488	16.7295	13.5975	16.4422	17.9059	18.8192	13.7753	13.3559	13.3957	13.559	14.5398	14.7392
FUCA2	84.6217	84.8895	86.6627	78.8736	79.5632	81.1815	90.954	92.9613	92.2101	85.642	85.1617	80.7414
GCLC	110.881	106.989	110.867	110.074	117.33	117.409	74.051	72.3593	71.0405	79.9647	77.6705	76.3758
NFYA	43.5736	44.5633	43.1056	45.9892	43.9443	44.978	45.3045	46.9603	43.6034	46.022	42.3595	45.471
STPG1	7.05941	7.26894	7.67326	7.31785	7.36026	6.91607	6.32423	7.11979	6.69787	7.70053	6.6059	6.31062
NIPAL3	39.6788	39.8148	38.0842	37.3547	35.3292	36.8152	35.1857	31.7866	32.8438	33.218	36.6389	31.8124
LAS1L	32.2238	33.6417	34.8682	34.0479	32.3851	31.1694	34.5188	34.6648	33.2742	32.3422	31.3951	33.4549
SEMA3F	29.5156	27.4685	26.6307	29.3633	32.3851	35.9448	21.0884	21.0564	22.1111	25.5174	24.4487	21.3956
ANKIB1	155.855	152.757	152.506	139.1	145.733	143.803	149.206	145.047	139.956	136.526	129.632	137.105
CYP51A1	116.146	114.002	113.632	115.861	116.799	117.22	106.983	106.519	102.136	106.992	108.078	105.595
KRIT1	31.6152	29.0392	28.5772	25.8727	31.4198	29.0993	27.9876	29.0599	29.6159	28.7788	28.705	30.559
RAD52	27.6899	27.5781	26.7153	26.4239	30.8889	28.864	24.584	24.5658	26.6301	27.8125	26.4577	25.9773
MYH16	0.547713	0.438328	0.394947	0.581754	0.434376	0.376385	0.712914	0.757425	0.780074	0.664359	0.851276	0.734798
BAD	16.5531	17.6792	19.832	19.5653	18.6058	20.3718	19.2257	17.2945	19.0177	18.904	17.5363	16.641
LAP3	65.0866	65.6031	65.8715	54.1643	53.935	52.3646	75.4999	71.8291	73.3	56.8329	57.5463	59.2593
CD99	23.7342	26.5554	24.8817	27.7405	28.4275	26.8645	23.9861	24.8688	25.3927	26.816	25.1637	25.7612
HS3ST1	2.58642	2.70302	2.59537	2.57196	3.13716	3.1287	3.03563	3.25693	3.17409	2.83863	3.16675	2.63663
HECW1	1.278	1.09582	1.38231	1.25536	1.25486	0.917438	1.6788	1.46435	1.15666	1.05694	1.32799	1.55604
MAD1L1	6.54213	6.39228	6.37557	6.15434	6.39498	6.30445	6.09426	6.91781	7.04756	6.34161	6.81021	7.04542
LASP1	372.049	364.214	382.478	389.01	370.667	376.173	355.675	375.405	363.703	377.084	361.009	363.034
SNX11	21.1478	21.6972	21.9196	21.0656	19.933	20.9129	21.9623	17.951	20.5778	18.6323	18.9324	18.8886
M6PR	254.261	233.446	248.591	228.568	222.859	230.63	250.831	263.256	251.722	229.446	232.467	231.807
KLHL13	20.8435	18.702	19.5499	18.7386	19.5228	17.643	18.1678	16.7391	15.4401	17.0922	15.6975	15.863
CYP26B1	20.9348	19.4691	19.7474	19.8715	17.8577	18.5134	19.4786	20.8544	18.9908	19.3268	18.3876	16.252
ICA1	4.68599	4.82161	4.11873	3.70485	3.95765	4.399	4.46146	4.21633	4.86874	3.17081	4.12018	4.62491
DBNDD1	5.8727	5.73479	6.29094	5.90939	4.6816	5.19882	6.48521	6.43811	7.31655	6.25102	6.43565	4.92747
ALS2	33.4714	32.7285	35.3478	31.3228	31.1785	30.6989	36.1056	37.0128	36.6366	34.0333	34.9364	32.6337
CASP10	5.53799	4.2737	5.44463	3.82733	4.46442	5.10472	5.42734	5.63019	3.84657	5.79805	5.51627	3.67399
CFLAR	25.6512	24.9847	22.4556	23.9744	27.9448	28.5347	21.8933	22.748	22.7297	24.1283	23.3931	25.9341
NDUFAF7	10.1935	10.5929	11.4535	9.92043	10.0872	9.40962	11.2456	11.1846	11.3245	9.66341	9.02353	10.5033
RBM5	68.1294	67.7216	64.5738	70.1779	77.6567	72.3835	70.0265	68.7489	67.5436	77.2167	77.6705	78.1479
MTMR7	0.578142	0.182637	0.366737	0.183712	0.12066	0.305813	0.298964	0.378712	0.484184	0.362378	0.544817	0.302564
SLC7A2	5.38584	6.24617	5.24715	4.16413	4.65747	3.85795	7.70407	7.39751	6.99376	5.19408	4.7331	4.62491
ARF5	61.4351	63.1923	66.0126	62.0333	59.5336	61.3978	61.2416	61.9826	63.1591	58.1918	56.0821	54.8073
SARM1	1.97785	2.15511	2.22863	1.65341	2.14775	2.04659	3.40359	2.0198	2.47472	1.54011	1.97496	1.98828
POLDIP2	111.094	108.705	115.353	109.86	102.73	103.153	119.218	123.157	122.149	112.639	103.515	109.96
PLXND1	11.8367	12.8941	12.1305	11.3289	11.3662	12.4913	14.6032	13.8609	15.1442	14.0119	13.6885	13.6586
AK2	202.167	204.882	203.511	188.856	184.055	185.299	195.936	195.264	194.696	180.132	173.15	176.611
CD38	0.304285	0.328746	0.197474	0.183712	0.36198	0.305813	0.298964	0.378712	0.268991	0.301982	0.442664	0.172894
FKBP4	372.171	357.931	370.376	383.59	367.482	363.282	382.444	383.838	379.385	369.414	359.545	352.012
KDM1A	129.199	126.202	134.479	123.883	128.237	123.76	118.965	121.188	117.657	116.444	115.297	115.925
RBM6	62.348	56.5808	57.0134	59.5226	62.719	58.5749	57.608	56.4534	57.3758	60.2453	56.6269	63.5384
CAMKK1	4.07742	4.78508	4.88042	4.37846	3.95765	3.8109	4.1165	4.94851	4.00796	3.68417	4.12018	3.80366
RECQL	140.245	137.197	133.464	130.19	132.798	130.37	140.007	143.885	133.339	135.046	136.885	137.148
VPS50	35.1449	33.4956	33.7116	32.6088	34.4122	34.9568	33.9899	35.1698	32.0368	31.9496	34.9704	34.233
HSPB6	0.699856	0.365273	0.451368	0.612372	0.579168	1.31735	0.597928	0.732177	0.780074	0.785152	0.715072	0.734798
ARHGAP33	6.45084	6.31923	5.30357	5.97063	5.74341	6.1633	4.27748	4.46881	6.26749	5.64705	4.8012	4.7978
NDUFAB1	57.7533	59.2838	64.0096	65.0033	58.0616	64.4324	63.5643	57.9935	63.2129	63.5671	65.4121	60.3831
PDK4	0.243428	0.182637	0.338526	0.336805	0.313716	0.188192	0.206975	0.30297	0.134495	0.513369	0.136204	0.345787
ARX	0.121714	0.109582	0.310316	0.336805	0.12066	0.235241	0.137983	0.10099	0.188294	0.422774	0.204306	0.216117
SLC25A13	45.4906	47.9238	47.0833	41.3351	40.3004	40.8142	45.2815	44.3093	46.2395	39.3784	39.7716	36.4806
ST7	21.087	20.711	20.1141	21.9842	21.2603	22.1832	21.7324	21.8643	20.4164	20.263	18.9664	22.1304
CDC27	179.041	170.838	171.604	170.178	174.836	165.398	162.544	164.462	153.728	152.984	153.57	155.042
HCCS	39.2832	37.9884	41.3284	42.0087	42.8825	40.9083	42.4529	43.3247	39.4341	43.1834	42.1552	45.2981
DVL2	37.2141	37.8788	37.8303	38.5795	35.5223	37.0504	39.6012	39.8153	34.5384	35.0299	36.7751	36.7399
PRSS22	39.7701	45.8418	52.528	42.1618	39.7454	40.532	63.9093	60.695	69.2652	59.2186	57.4101	57.7465
UPF1	108.082	106.989	111.488	114.238	109.607	112.751	117.194	112.351	111.766	113.032	115.263	106.892
SKAP2	48.8377	45.6226	43.1339	55.2666	53.8143	55.8461	39.9002	40.295	38.0622	48.4076	47.5693	49.3611
SLC25A5	868.003	866.209	929.198	956.342	901.04	933.341	842.181	845.993	854.261	863.456	839.29	812.514
MCUB	14.2101	14.5744	14.8669	15.493	15.5169	15.2671	11.5676	12.4723	12.2929	13.559	12.3605	13.3993
HOXA11	3.22542	4.2737	3.52631	4.74589	3.5474	4.4931	4.55345	3.71138	3.55068	2.86882	3.43916	3.5011
POLR2J	23.8864	23.7062	26.2358	22.7803	22.8771	23.1712	26.5848	26.4594	24.0478	23.464	23.6655	22.7355
DHX33	71.081	72.4337	77.7199	71.2189	61.609	60.8567	84.1698	86.2959	81.8808	71.63	72.2563	67.126
MEOX1	0.365142	0.4018	0.507789	0.428661	0.386112	0.376385	0.390953	0.252475	0.188294	0.301982	0.374562	0.12967
LIG3	57.2056	56.2521	56.5056	47.1221	48.3364	46.2483	51.2608	54.3073	49.9785	45.3576	44.4026	44.6498
RPAP3	55.0756	53.9508	56.1671	52.266	55.1898	53.7054	61.5176	59.1296	57.1337	59.7319	56.1161	58.5245
ACSM3	1.36928	1.09582	1.10021	0.734847	0.844619	0.893914	1.01188	0.934157	1.15666	0.48317	0.749123	0.950915
REXO5	7.30284	6.72103	6.68589	7.04228	7.48092	6.82198	7.47409	7.77623	7.96213	6.82478	7.25288	6.74285
CIAPIN1	54.9539	54.6083	55.9696	56.5832	54.4659	55.0228	60.1147	61.7301	60.7919	56.5913	56.8993	57.5304
SPPL2B	14.4231	13.2594	15.008	15.7686	15.2273	14.4202	14.3733	12.1188	15.5208	15.6124	14.029	15.4308
ATOSB	2.09957	2.19164	1.77726	1.62279	1.83403	1.83488	3.24261	2.65099	3.14719	2.74803	2.55383	2.46374
COPZ2	4.22956	3.68926	3.01852	3.03124	2.84757	3.15222	3.44958	2.92871	3.73897	3.44259	3.2008	2.63663
PRKAR2B	8.0027	8.43781	7.95536	8.20579	8.73578	8.16285	8.256	8.38217	8.06973	8.39509	8.24036	9.20659
MSL3	51.6067	45.5861	45.0522	47.6426	45.2957	45.5426	47.3743	46.3796	44.1145	45.418	45.4241	47.3296
CREBBP	201.528	196.809	202.523	208.666	205.146	193.509	217.531	224.324	221.864	223.376	224.499	230.597
TSPOAP1	2.58642	3.4701	3.04673	2.87815	2.22014	2.14069	2.11574	2.14604	2.44782	1.99308	2.51978	1.94505
GCFC2	27.0509	27.6147	27.5335	25.6278	28.2344	25.6177	27.3207	27.646	27.733	27.3293	26.8663	29.7377
WDR54	13.3277	12.6385	14.3027	12.768	13.5622	13.9027	13.4994	13.1539	12.6695	14.4045	13.5523	12.3619
CROT	24.1907	24.1446	22.0606	26.3626	26.0867	26.1823	20.0076	19.1376	20.524	22.3164	21.5543	24.767
KMT2E	110.273	102.934	101.078	94.5809	104.612	102.165	94.7945	101.545	89.6009	93.9766	99.1907	96.2153
RHBDD2	71.6287	68.6714	71.5418	70.6372	65.8803	73.4421	71.3604	69.4558	71.0136	63.5671	66.2974	61.8095
IBTK	142.284	151.442	146.215	138.825	137.769	137.686	149.091	138.76	142.404	131.513	136.136	132.609
ZNF195	33.3496	31.7422	29.9313	31.4453	33.9296	30.9106	34.5188	34.4123	34.6729	31.7383	35.9579	34.8381
MYCBP2	166.109	165.067	167.345	154.777	163.832	150.742	165.35	167.492	163.089	153.105	156.805	154.999
FBXL3	63.0174	63.7402	62.5145	66.5649	64.8909	62.9269	62.5294	62.942	61.1147	61.7854	66.8763	67.6447
PDK2	15.4881	16.1451	15.008	15.3399	13.1519	15.1965	15.9371	14.8708	15.736	15.2199	14.1993	14.0476
ITGA3	458.345	482.708	491.258	471.772	431.046	450.227	428.208	435.948	448.166	405.773	402.926	389.702
ZFX	86.6908	82.2595	83.8134	88.9777	90.326	91.5556	83.4799	80.1103	77.9536	83.4073	87.2048	88.5648
LAMP2	349.38	350.589	340.501	341.857	353.123	348.909	353.789	343.492	346.729	350.329	345.993	365.238
ITGA2B	2.09957	1.6072	1.74905	1.89835	1.83403	1.52906	2.06975	1.99455	2.58231	2.11387	2.24737	1.81538
GDE1	117.393	115.938	120.572	122.168	125.004	130.229	115.515	115.331	111.873	118.045	120.745	116.357
REX1BD	5.93356	7.4881	6.48842	6.36867	6.25018	6.89255	6.5772	6.36237	6.64408	6.5228	6.02704	5.96483
OSBPL7	6.87684	6.72103	6.12168	4.96022	6.85348	6.06921	7.01415	8.0287	8.63461	6.43221	6.43565	5.96483
TMEM98	2.34299	3.50662	2.73642	2.41887	2.00295	1.9525	2.55269	2.95396	3.79277	1.75149	2.04306	2.42051
MAP3K14	27.8421	26.6284	25.6716	22.2597	21.5016	23.3829	28.2406	28.4792	28.513	22.7996	23.9379	22.3897
TMEM132A	23.9472	28.0895	27.477	24.8929	24.1802	24.8179	32.4491	30.0193	33.4894	27.8729	28.1943	25.6315
AP2B1	459.349	466.6	477.491	450.859	443.015	443.381	440.144	453.369	442.409	410.876	422.369	423.719
ZNF263	16.2792	18.5924	16.5314	17.177	16.0236	16.2551	17.8228	19.4406	17.9955	14.8575	15.357	15.9062
SPATA20	70.655	66.4067	67.7052	72.5355	65.6631	72.1718	75.3389	78.2925	77.0659	77.4583	76.2063	71.6212
TNFRSF12A	81.8831	86.4602	90.6968	97.0304	84.0276	85.7687	84.8137	74.9598	80.7242	81.9578	80.1221	83.8967
DLX6	4.47299	5.0773	4.73936	4.99084	4.60921	5.22234	5.51933	5.09999	5.67571	4.8619	4.97145	4.84102
MAP3K9	28.1464	26.5919	25.333	27.3118	30.0202	29.6874	35.4847	31.8371	35.6144	35.2412	34.5959	33.8872
RALA	57.2664	56.6173	57.2673	54.7155	58.0857	57.3987	58.9189	59.5336	57.4565	56.9537	56.6269	56.493
BAIAP2L1	72.3285	70.9726	74.8425	69.3512	68.9933	66.7613	65.657	66.6534	66.4408	67.7647	66.2293	65.397
KDM7A	8.30698	7.63421	8.03999	6.15434	6.58803	6.39854	10.5097	10.301	9.95266	7.88172	7.18477	8.34212
ETV1	3.59056	3.65273	2.9621	3.52114	3.40261	3.90499	4.87541	5.12524	4.35765	4.71091	3.74562	4.01978
AGK	32.3759	35.5411	33.7962	29.1183	30.1891	28.4171	35.7377	37.341	35.5875	34.7279	35.6855	31.9421
ALDH3B1	28.0246	27.5781	27.1667	29.3939	30.3098	31.5928	21.5944	21.3846	21.3848	22.2258	22.2013	21.482
TTC22	3.74271	4.05453	3.216	4.37846	5.06772	5.19882	2.59869	3.00445	3.33549	3.83517	2.79219	3.15531
PHTF2	85.0781	89.8572	84.4905	95.775	94.9835	89.5796	79.9153	78.5954	73.2462	85.038	82.9484	80.5252
CCL26	0.365142	0.328746	0.366737	0.459279	0.337848	0.235241	0.597928	0.479702	0.322789	0.392576	0.578868	0.475458
FARP2	79.4488	76.9996	82.9671	82.609	82.0729	80.711	74.9939	76.6766	75.5326	77.0053	80.1902	73.3501
GGCT	36.0882	34.7375	36.448	35.2114	35.3534	34.7686	35.2317	37.1391	34.9688	35.4224	36.0941	35.7458
DBF4	61.6786	62.2425	62.0913	56.8282	59.0751	56.8577	56.1592	58.5742	56.9454	53.6621	58.4657	58.611
TBXA2R	0.425999	0.0730546	0.394947	0.183712	0.12066	0.329337	0.0459944	0.555445	0.457285	0.181189	0.170255	0.172894
IFRD1	18.1658	17.2044	18.7036	15.5543	17.5198	16.0905	23.2042	22.344	21.5193	19.357	19.5453	19.4073
COX10	20.8131	18.3367	19.5217	18.6774	18.461	17.9724	19.7316	20.3242	21.1158	19.8402	17.1958	17.5919
GTF2IRD1	47.9857	47.5586	46.7448	46.6628	51.8355	53.5408	37.3705	36.1292	37.2283	39.7408	39.6014	36.567
PAF1	105.587	97.0166	101.106	102.725	99.2066	94.0492	95.6224	97.632	95.976	99.0801	97.7946	108.318
VPS41	57.449	59.5761	56.6749	51.5005	56.4447	55.752	54.8714	54.2064	53.3409	54.2963	54.8903	57.8762
ELAC2	98.7405	96.5782	100.965	91.7334	93.7769	90.6382	107.466	110.483	105.337	96.9361	93.1977	98.0307
SCIN	0.243428	0.474855	0.169263	0.21433	0.144792	0.235241	0.252969	0.30297	0.215193	0.120793	0.170255	0.778022
ARSD	18.2875	18.5924	16.9827	16.5034	16.7476	16.0669	22.5143	20.3242	21.7883	19.8402	19.2048	21.8278
PNPLA4	30.9762	31.6327	32.0189	30.0675	30.7441	31.9221	29.8044	30.3222	28.8627	32.1006	33.1317	33.4982
ADIPOR2	302.155	317.788	310.005	322.904	317.022	313.787	319.73	315.846	308.425	309.38	317.152	313.413
CDKL3	0.82157	0.986238	1.04379	1.07165	0.941147	1.03506	0.896891	1.13614	1.10286	1.02674	0.987481	1.55604
PRSS21	98.4362	103.007	107.341	95.5607	88.4679	91.6497	101.97	93.9459	101.383	88.4806	83.7315	80.9575
MARK4	32.0716	30.756	30.7494	32.7313	30.5028	28.7464	32.1961	36.3311	34.9419	32.4328	31.361	33.0659
CCDC124	31.5239	29.1488	34.8118	30.6492	31.5164	30.8871	32.1271	35.1193	33.597	31.9194	29.9649	31.7692
PAFAH1B1	263.876	256.495	267.774	247.858	252.614	256.671	244.299	248.107	239.052	247.806	259.367	257.309
BLTP2	326.133	324.728	330.43	313.871	302.977	298.85	353.214	357.504	341.861	318.349	311.942	317.087
GAS7	1.43014	1.71678	1.26947	0.612372	0.820487	0.87039	2.57569	2.32277	2.55541	0.513369	1.02153	0.648351
TRAPPC6A	11.9584	11.7983	10.8893	10.5022	9.60453	9.99772	9.9118	8.45791	9.76437	8.63667	9.29594	9.85494
MATK	1.67357	2.26469	2.00295	2.23516	1.66511	1.74078	1.79378	1.91881	1.88294	2.02328	2.04306	2.29084
ST7L	24.8905	23.8889	22.3145	24.3112	26.3521	24.2298	24.423	24.995	24.8548	25.7288	23.6314	25.4586
PAX6	27.1118	26.738	26.1793	27.4343	27.969	27.5937	18.4668	21.0564	20.1474	22.2258	22.6099	24.8102
RPUSD1	19.6264	19.5056	22.4838	22.1066	18.5092	18.7957	24.2621	22.4955	25.4734	21.6823	21.9629	20.6608
RHBDF1	19.1091	18.5559	18.7036	21.3106	20.9224	20.8658	16.742	14.8203	17.4306	18.8738	18.5919	16.9868
LUC7L	29.9416	29.4775	28.3798	28.9346	29.3928	29.5933	31.2532	32.443	30.7726	34.5467	30.9184	32.0286
CACNA2D2	0.669427	0.328746	0.423158	0.244949	0.337848	0.305813	0.57493	0.378712	0.618679	0.754954	0.95343	0.389011
BAIAP3	0.243428	0.146109	0.310316	0.244949	0.36198	0.188192	0.41395	0.353465	0.645578	0.513369	0.715072	0.518681
TSR3	28.0246	27.2129	32.0471	31.874	27.4139	26.935	29.8504	27.8732	30.4498	28.6278	26.2193	27.7927
PIGQ	22.4867	20.8936	23.189	23.9438	22.3221	24.2298	24.952	20.8544	25.6079	26.8764	26.662	24.5077
CRAMP1	39.3136	41.0567	37.8021	38.0589	36.5358	37.0974	40.5901	41.1282	40.9942	40.4655	40.9975	38.3392
TEAD3	36.4229	34.1165	33.5987	35.5482	32.4093	32.722	32.3341	31.4079	32.3327	32.4328	32.5869	32.7201
DNAJC11	64.691	58.6263	58.96	60.6249	60.6195	56.4577	61.1956	63.8761	64.0198	59.6715	59.351	63.6681
MYLIP	24.3124	24.2907	23.8661	25.689	26.1591	26.9586	22.2843	21.5866	21.062	24.2793	25.4702	23.1678
E2F2	11.8063	12.9307	12.8076	13.2272	11.3179	13.0559	14.0973	13.3054	13.2075	13.9515	11.7136	12.3619
PSMB1	84.9259	90.4416	90.0197	91.9477	91.2672	90.7323	88.0793	84.7558	90.5423	92.8593	92.1081	91.8498
JARID2	54.3453	55.1562	52.8947	46.8771	49.3258	47.3539	49.214	51.9341	50.7048	52.122	47.1267	48.1509
CDKL5	17.8311	15.7067	14.8669	16.0442	16.9165	18.6075	20.0766	20.4757	20.1205	20.8971	22.2013	23.0813
CDK11A	8.97641	10.045	9.08378	8.35888	9.43561	8.58628	8.92292	9.11434	8.8767	10.2976	10.5218	9.72527
NADK	47.8336	48.0334	49.2273	50.2452	46.5989	47.6597	48.7541	46.3039	48.5798	46.7467	44.7431	41.2351
CYTH3	52.6109	57.5671	58.9882	62.0639	61.5848	61.3272	53.0776	53.1965	52.238	62.2988	63.8798	56.0176
ADAM22	24.0385	22.5008	22.5966	21.1881	22.5875	23.1947	24.745	22.243	22.7297	25.1551	25.5723	25.8044
SYPL1	176.211	183.513	168.699	165.004	159.754	164.81	175.745	160.271	165.322	140.874	146.351	139.568
CYB561	51.5459	57.6766	59.9755	56.9813	57.6996	57.728	54.1584	51.5554	55.1969	49.1022	47.365	46.1626
SPAG9	288.949	301.168	278.833	206.982	210.986	208.306	344.452	335.842	321.363	227.271	234.101	232.456
CELSR3	3.43842	3.32399	3.01852	2.81691	3.20955	2.77584	4.69143	4.84752	5.37982	4.55992	3.57536	5.31648
AASS	22.9127	23.1583	20.1141	15.8298	17.6405	18.3958	16.696	18.4307	17.323	16.0956	16.4467	16.7275
PLEKHG6	7.91141	7.52463	7.27831	5.35826	5.64688	6.21035	6.96816	7.47326	6.53648	5.43567	5.31196	5.3597
SS18L2	18.9874	20.1631	19.7191	18.463	21.6947	20.4424	21.5254	22.1925	22.2455	20.5045	19.6475	20.9634
MPND	6.05527	5.69826	6.03705	5.45011	5.52622	6.28092	5.03639	5.22623	5.64881	5.13369	4.9374	4.58168
MGST1	168.939	166.638	168.868	178.568	182.076	179.442	157.922	152.444	151.361	160.292	154.285	153.313
CRY1	35.1753	34.6279	34.3886	35.6095	35.0638	34.4863	37.8994	36.6846	36.8518	38.7744	38.2734	34.8381
NFIX	38.4008	38.9381	40.6231	36.4362	37.5735	38.6265	42.0849	42.239	44.6794	39.3784	39.2268	43.5692
ST3GAL1	78.6577	87.4099	88.5528	88.0898	77.9463	82.1225	91.3909	92.5573	91.8873	110.374	104.775	106.286
IL32	2.00828	2.30122	1.608	1.43908	1.1342	1.41144	2.96664	2.4995	3.25479	2.14407	2.17927	2.42051
PKD1	54.1932	57.2018	55.7722	66.0137	64.6978	63.562	56.8491	51.5806	61.1147	60.1849	58.2273	53.8564
MAPK8IP2	0.456428	0.694019	0.733473	0.21433	0.289584	0.352861	0.804903	0.732177	0.914569	0.301982	0.408613	0.734798
MED24	46.1905	41.0932	44.1212	42.1925	39.7695	40.8613	47.6272	44.3851	48.8219	42.0358	40.8953	41.019
RHOBTB2	48.1379	41.7142	43.3878	47.765	50.2669	49.7534	48.5701	46.0767	48.9025	49.2532	49.1697	50.9604
HEATR5B	25.1948	22.2086	23.6686	24.5868	24.5905	24.0416	22.2843	23.4044	22.9449	25.6986	26.7301	23.3406
SEC62	388.755	367.282	361.038	377.834	392.434	382.219	376.418	370.557	363.649	373.944	396.695	401.891
RPS20	803.13	790.451	816.525	847.952	836.583	850.606	787.448	787.848	782.199	863.093	838.031	861.486
CSDE1	1881.67	1873.45	1952.36	2219.57	2232.76	2165.15	1889.15	1946.58	1869.59	2215.09	2253.6	2322.65
UBE3C	215.495	213.831	221.481	223.914	220.132	215.88	219.14	217.255	214.44	221.322	221.434	215.512
REV3L	43.6649	42.116	44.7136	42.3149	44.5476	40.0144	48.6851	49.4346	48.3646	44.9349	47.0586	47.589
TENM1	1.917	2.70302	2.28505	1.56155	2.48559	1.71726	1.86277	2.14604	2.09813	2.41585	2.65598	2.59341
FAM76A	9.37198	10.8486	12.1023	9.49177	10.1113	10.3506	9.56684	11.5633	9.76437	10.6297	10.1132	9.94139
POMT2	32.1934	35.3219	34.3322	32.8844	31.8784	32.4162	32.702	32.6703	34.646	33.6709	29.999	32.2014
VTA1	63.8999	61.6946	57.5494	58.8796	61.7296	61.7977	61.4716	62.3865	56.2998	56.1988	61.5643	61.0747
MLXIPL	1.12585	2.11858	2.11579	1.28598	1.11007	1.1762	1.17286	1.5401	2.28642	1.20793	1.6004	1.38315
BAZ1B	356.561	345.695	353.929	336.682	326.482	327.573	361.93	376.516	356.79	340.967	344.188	345.571
RANBP9	52.4587	51.4305	50.8917	52.1741	49.4223	49.424	53.6755	55.3172	51.5656	56.5007	56.1502	56.2769
ETV7	2.25171	2.33775	2.00295	1.19413	1.11007	1.10563	1.81678	2.34802	2.55541	0.905945	0.681021	0.605128
SPRTN	18.4092	15.999	17.7444	17.7282	18.3886	17.5725	17.8688	16.9663	14.8214	16.8506	17.5022	17.4623
METTL13	41.5958	40.1435	43.3878	44.7338	41.7001	42.8608	44.3386	42.1633	44.4911	43.8477	42.3595	41.0623
DYRK4	14.3927	15.0858	13.3154	15.4318	15.0101	16.5139	14.9712	15.4515	14.7407	14.6763	13.7907	15.1714
ZNF207	242.424	244.77	241.115	235.702	240.789	236.723	237.4	239.876	234.695	226.849	226.746	233.666
UQCRC1	103.822	106.258	112.193	123.73	113.348	111.975	102.154	104.02	107.058	106.147	105.013	101.316
STARD3NL	44.4256	46.0609	45.9831	42.9885	44.1133	43.4254	44.1317	48.2227	44.1952	40.0427	42.4617	46.2058
CD9	406.586	419.808	411.112	453.89	426.774	461.613	387.296	349.678	358.753	408.098	393.051	383.997
NCAPD2	398.005	375.61	390.687	409.218	410.726	407.672	322.375	338.241	329.245	346.645	347.185	326.207
IFFO1	0.760713	0.328746	0.225684	0.459279	0.410244	0.399909	0.367955	0.50495	0.645578	0.634161	0.442664	0.432234
GIPR	0.213	0.292219	0.197474	0.21433	0.12066	0.258765	0.275967	0.252475	0.349688	0.362378	0.102153	0.12967
PHF7	2.98199	2.55691	2.36968	3.06186	2.65452	2.63469	2.98964	2.75198	2.8244	2.38565	3.0646	3.06886
NISCH	37.9139	36.0159	34.1911	42.2231	42.7377	40.579	38.7733	36.6846	40.0258	39.9824	39.5333	37.9934
FUZ	0.304285	0.620964	0.253895	0.244949	0.48264	0.282289	0.528936	0.580692	0.672477	0.664359	0.681021	0.389011
SLC6A13	1.36928	1.2054	0.818105	1.62279	0.868751	1.31735	1.01188	1.26237	1.12976	1.38912	0.919379	1.12381
IDS	31.9499	32.2536	30.5802	29.7001	31.5405	31.8045	35.1627	34.9678	34.4577	34.5769	33.4041	34.622
ZNF200	14.7883	15.5972	15.3747	14.0846	15.0342	14.2791	15.9601	16.7896	16.4084	15.854	16.004	15.5172
LRRC23	4.71642	5.04077	5.36	4.83774	4.754	4.16376	4.50745	4.64554	3.36239	4.04655	3.64346	3.97655
HFE	22.6692	20.5284	21.3554	24.8623	26.6176	25.8294	17.7768	18.4559	17.4575	21.4407	22.9845	21.5685
SCMH1	24.8905	26.9937	27.1385	27.7405	24.7353	26.6763	22.3303	24.0609	24.5858	25.1551	24.7892	27.4901
FYN	11.4107	11.9079	12.8076	11.5738	10.5939	9.80953	15.1782	15.9817	14.2296	13.257	13.4161	13.5289
HIVEP2	34.6276	31.45	29.7903	29.8225	32.6747	30.9341	33.8749	36.6846	34.0543	35.1506	35.6515	32.0286
ELOA	75.5844	73.7487	79.2997	73.7603	70.4413	72.6188	83.3189	87.5583	81.047	83.7697	82.2333	83.4644
LYPLA2	30.3981	31.4135	31.9907	34.0785	31.9266	31.8281	33.277	31.3826	31.6871	30.6813	30.9524	31.4234
CLCN6	23.8559	21.1858	22.7095	21.5555	22.9736	21.6421	21.8244	20.7534	20.7392	22.5278	22.0651	20.3582
MRC2	34.6885	38.4267	38.4791	32.8844	30.8648	35.1449	37.4395	34.3871	35.4261	33.3086	32.4847	28.9165
NME1-NME2	295.339	300.876	316.635	309.922	290.163	295.039	305.886	300.874	310.604	296.848	286.029	272.437
SLC6A7	0.213	0.146109	0.338526	0.122474	0.193056	0.164668	0.298964	0.328217	0.242092	0.543567	0.510766	0.389011
TSPAN9	35.3883	39.4495	35.5452	38.5795	37.4046	40.9789	40.1071	38.0732	38.6271	36.7813	40.5548	41.7538
BTBD7	267.984	265.079	271.159	297.154	307.393	304.731	250.854	264.846	246.019	299.777	305.574	292.104
APBA3	8.67212	7.85337	8.23747	8.57321	8.92883	8.63333	8.34799	6.99355	8.63461	9.30103	9.19379	8.73113
MKS1	19.0787	20.017	21.44	18.6467	20.0537	19.2427	20.5365	19.7183	21.7345	20.414	19.8858	18.759
ABHD5	22.0911	22.099	20.7911	20.4532	20.0778	22.8654	22.1923	21.5109	20.8468	20.1724	20.0561	21.7414
ANOS1	0.791141	0.730546	0.648842	0.765466	0.434376	0.63515	0.98888	0.959405	0.645578	0.694558	0.987481	1.08059
AKAP8L	49.2942	45.2573	47.6757	47.612	49.7119	49.377	44.2926	47.2885	47.181	45.3878	44.4026	50.7443
MBTD1	45.8253	47.1933	41.4976	41.029	41.9655	46.3659	42.9588	42.0623	42.931	41.9452	44.675	44.3905
UTP18	100.718	99.61	108.667	98.1021	98.5309	92.3319	105.879	106.065	102.943	91.1984	94.9003	91.1582
RNF216	25.4382	26.2997	27.7591	25.3828	24.8801	25.8765	27.1597	28.2014	27.195	25.8194	25.8448	25.8476
TTC19	47.225	47.2663	47.5629	49.3878	47.0091	48.4125	48.1332	48.2732	49.575	46.4146	48.8633	47.2
PTBP1	501.31	498.306	520.032	555.759	529.721	531.503	469.626	466.094	482.112	485.979	474.91	457.433
DPF1	6.7247	5.0773	6.88336	6.39929	5.11598	6.02216	8.34799	7.34702	8.7691	8.81786	8.68302	7.65055
SYT7	47.5902	48.0699	42.6543	54.4705	53.5006	54.5758	50.2719	47.7935	48.8488	61.4532	61.0876	61.6366
LARS2	55.745	56.8	56.0261	57.0731	53.9832	56.7636	55.8602	62.437	60.765	58.6448	57.4782	57.4439
PIK3C2A	208.161	198.234	206.811	211.146	213.52	205.836	222.567	223.895	211.481	225.399	231.649	239.285
PLAUR	4.01656	5.44257	4.76757	2.81691	2.63039	2.47003	8.69295	9.06385	10.1141	3.92576	3.84777	3.63077
ANLN	256.756	246.304	252.992	270.24	266.61	263.305	232.18	238.311	226.168	248.893	251.195	261.286
WIZ	51.4546	50.1155	52.4433	55.5116	51.4253	52.8821	56.7801	55.7969	58.4786	54.3567	53.4942	49.3611
RABGAP1	109.208	107.573	107.51	106.094	111.007	106.352	103.487	104.323	103.239	105.059	106.92	112.813
QPCTL	6.0857	6.17312	6.26273	6.82795	5.30904	5.64577	6.80718	6.64009	7.80074	6.6134	6.29945	5.18681
PPP5C	49.8723	46.6819	50.4968	49.3572	49.2775	49.7769	48.8001	50.4192	52.3187	52.4542	52.6089	52.5597
CEP68	18.4092	20.2361	21.7221	17.2383	17.7853	19.3838	19.1567	20.8797	19.4211	17.7263	16.3786	17.3326
MAP4K3	37.3358	35.468	37.0404	38.1202	35.5947	38.7912	39.7392	38.6287	37.9277	39.3784	40.5548	39.3765
LDAF1	35.6013	36.6369	38.1124	35.5176	35.6429	39.1205	32.2881	31.6604	32.8707	33.9125	33.336	30.8615
GABRA3	2.55599	2.77608	3.69558	3.15372	2.79931	2.58765	4.04751	4.01435	3.87347	4.07675	2.55383	4.7978
BRCA1	89.8554	83.7206	86.973	81.3843	84.2206	79.9112	93.2537	95.082	89.8968	86.4875	85.5703	88.1326
ERCC1	36.3925	35.3584	36.2505	39.3449	38.1285	39.1676	34.9788	39.2093	39.1113	37.2343	37.8307	37.3018
SEMA3B	7.66798	10.0815	8.6042	7.04228	7.74637	6.23388	10.0268	9.19009	9.95266	7.00597	7.08262	6.05128
MBTPS2	72.7545	80.3601	74.1654	73.1479	77.2465	75.1594	75.4309	74.6063	72.9234	69.7577	74.2994	70.1084
PRICKLE3	29.6678	26.8476	30.7212	29.6388	27.7518	29.6403	27.2517	28.8579	31.1491	27.9031	26.2874	25.8044
EXTL3	73.7587	81.0541	79.1023	86.1914	82.4349	81.2286	67.2669	67.8652	66.5215	66.1038	68.4426	58.6542
ELOVL5	221.306	220.625	223.399	216.045	214.63	216.257	207.343	214.023	200.856	206.042	207.439	212.313
CALCOCO1	10.0718	9.57016	8.71705	7.25661	8.22901	8.65685	10.6937	9.5183	11.2169	9.30103	8.0701	11.411
UBR7	215.495	211.091	212.764	217.698	212.772	213.528	207.596	208.216	202.9	207.642	206.758	209.374
MAP4K5	127.495	132.448	131.235	130.19	128.43	128.653	122.322	123.485	121.638	119.192	122.311	124.527
EHD3	5.17285	3.94495	4.37263	4.13351	4.1507	4.18728	4.34647	4.39306	4.51905	4.8317	4.35854	3.67399
PSMC4	102.574	90.1129	94.8437	100.031	94.2354	98.307	99.187	103.868	100.549	101.889	101.064	108.318
MAN2B2	29.9112	27.5416	26.0101	23.6988	26.4487	25.6177	26.7688	24.9445	25.6617	25.3061	25.0275	22.6058
CLDN11	1.24757	1.09582	0.818105	0.88794	1.01354	0.658674	1.26485	0.858415	1.45255	0.996539	1.39609	0.907692
SLC25A39	112.281	113.636	115.861	113.564	107.629	111.151	118.16	115.255	120.696	112.488	111.722	104.428
MVP	70.0464	66.7354	64.0661	64.6665	64.4565	70.5487	59.1718	58.6247	57.7792	57.7691	57.342	56.5795
NUB1	90.6161	88.6883	85.2239	78.1081	80.6008	80.8757	84.1008	88.7197	79.9172	76.9449	80.02	82.0381
PGM3	47.6815	52.9646	52.4997	51.0412	54.1039	52.0117	49.697	48.5004	46.8313	52.9978	52.0641	53.4674
RWDD2A	2.79942	4.12759	2.87747	2.90877	2.36493	2.84641	3.24261	2.90346	3.25479	2.71783	4.08613	4.063
CLK1	45.734	45.3669	40.7642	40.8146	43.8961	46.954	45.5115	44.789	46.2933	47.8037	45.5263	54.2022
POLR3B	30.5806	31.0482	32.1318	30.986	31.6853	30.8636	30.2873	32.0643	29.5621	32.161	30.5097	35.3135
ANGEL1	72.2373	76.1229	71.965	74.985	66.4595	72.2659	82.491	80.0345	83.9521	77.1563	73.7205	70.1948
RNF14	31.8891	34.8105	35.9402	39.3449	36.9702	38.2266	34.2888	37.745	35.3454	38.8348	39.1928	37.6908
DNASE1L1	11.076	11.7253	9.76083	12.5843	10.9559	12.256	9.52085	10.4777	11.0555	9.48222	11.5433	10.2007
DDX11	85.2607	85.2182	90.5557	76.5772	83.4243	78.3822	87.9873	87.7855	89.6009	83.4677	79.6114	76.0732
HEBP1	20.1741	19.396	19.0421	19.2591	17.4957	19.7132	17.7309	18.9861	17.9955	18.5115	19.4772	20.315
GPRC5A	229.37	218.105	201.508	256.645	252.01	267.186	233.974	232.327	232.596	283.017	272.817	248.016
MAMLD1	3.77313	4.34675	2.99031	3.03124	3.5474	3.76385	3.17362	2.77722	2.9858	3.3218	3.2008	2.93919
CD6	0.791141	0.328746	0.310316	0.612372	0.48264	0.63515	0.758908	0.934157	0.941468	0.634161	0.612919	0.605128
TACC3	105.313	95.2632	104.351	103.491	107.194	103.6	87.2054	90.79	89.8699	95.4262	90.5418	91.9362
UFL1	85.4432	80.835	79.8075	84.0481	87.7198	87.6742	81.4791	81.8019	76.9583	86.3969	89.6564	98.463
POLA2	18.9265	20.1631	20.9886	19.749	19.9572	19.8778	20.8585	20.6524	19.8784	23.313	22.2353	22.0007
ZC3H3	15.123	17.2774	16.5878	17.2383	15.0825	14.7496	17.5239	15.9312	15.4132	14.3441	14.5398	14.6527
CAPN1	291.262	277.827	291.33	346.603	332.056	328.937	250.118	244.194	251.426	285.403	280.683	265.176
ACP3	3.25585	2.77608	2.48252	2.11268	2.12361	2.86994	2.16174	2.07029	2.15193	2.47625	2.24737	1.59927
MDH1	203.11	209.703	203.454	215.647	213.689	218.491	210.7	203.848	204.648	220.265	219.97	214.993
SLC30A9	104.978	102.934	108.187	102.756	105.143	101.765	108.777	108.362	100.414	102.009	104.843	113.505
MTMR11	8.91555	8.91267	9.22483	8.23641	10.425	9.24496	8.233	8.10444	8.50011	8.2441	8.17225	8.25567
COX15	45.5819	45.6226	43.9802	41.6413	45.4164	49.1182	44.8216	45.597	44.518	45.569	48.3866	43.6124
CCDC88C	35.7231	32.9111	32.9499	30.8942	31.444	32.1339	30.7933	31.4331	35.6144	33.067	30.4076	31.0344
YAF2	10.9238	11.0678	12.1305	11.2677	9.70106	12.4207	12.5335	10.6544	11.19	11.0223	11.7476	11.022
ZMYND11	93.2025	86.0949	84.0673	96.1731	96.9623	94.355	84.1008	84.1751	82.2843	93.0405	92.5508	96.1721
WAS	0.243428	0.328746	0.253895	0.398042	0.530904	0.282289	0.482942	0.40396	0.672477	0.543567	0.612919	0.302564
BID	22.2737	22.0625	21.3554	23.0252	21.9601	22.2538	23.5262	20.9554	22.2455	23.6452	22.8142	21.482
MATR3	269.901	273.188	270.059	283.1	285.481	279.819	256.005	246.592	240.693	261.244	264.815	266.213
XYLT2	37.9139	39.1938	41.5259	36.773	32.7471	33.8276	37.0255	37.341	41.5322	31.5269	32.6209	31.5099
RGPD5	10.6804	10.4833	10.4943	9.61425	9.77345	9.83306	10.8547	7.34702	11.6742	10.8713	10.8623	8.21245
NUDCD3	58.727	57.3479	61.8374	62.5232	60.0404	60.4568	58.7119	57.8672	56.6226	57.8597	57.7846	55.9311
ISL1	3.49928	2.92219	2.65179	2.41887	2.89584	2.51707	3.47258	3.40841	2.52851	2.71783	2.04306	2.50696
CHDH	1.85614	3.10482	2.68	1.8065	1.90643	1.59964	3.05863	2.17128	2.58231	2.26486	2.34952	1.64249
IL20RA	0.943284	0.584437	1.01558	0.67361	0.772223	0.564577	0.735911	0.782672	0.860771	0.875746	0.442664	0.821245
GLT8D1	19.9002	22.6469	21.2707	20.8513	19.74	21.2893	19.6396	19.7435	17.4306	19.5684	19.988	16.5546
ATP2C1	214.338	203.567	210.761	203.216	202.998	202.142	217.876	215.058	201.716	206.797	201.344	203.885
RALBP1	126.735	125.398	125.819	131.905	133.257	134.699	121.816	120.481	120.32	128.282	128.645	124.44
RUFY3	18.2571	18.5559	17.2366	18.0956	18.9195	17.4549	14.4423	14.8708	16.0319	13.71	13.9609	14.1341
CNTN1	12.7495	14.0265	13.4	16.3503	17.3026	17.9018	10.4637	12.2703	9.11879	14.1629	15.1868	15.2579
WWTR1	70.4724	67.3564	60.7936	64.1766	67.1593	66.973	83.5949	79.2266	74.7795	75.3142	77.1937	75.4681
AGPS	142.375	141.507	142.068	141.121	144.068	137.78	143.48	143.204	133.608	133.144	134.604	141.902
STEEP1	56.9013	58.6629	60.4269	60.7167	54.2487	57.6575	61.2416	62.8915	61.4375	59.6414	64.1522	62.1553
TTC27	21.8781	22.9392	23.8943	23.362	21.936	21.548	22.7672	20.198	22.5952	20.8065	21.5203	22.5194
PHLDB1	27.7508	27.1763	27.4206	28.5059	31.444	25.9235	26.6538	26.7371	28.7551	28.1749	27.1727	25.7612
CYP24A1	12.9321	13.7343	14.1053	9.88981	9.65279	9.78601	29.9424	34.3871	31.8216	21.1689	24.4146	24.4212
PRDM11	19.2917	18.9212	20.5937	20.4532	19.1849	21.4304	18.3518	20.1727	20.1743	20.7159	21.3841	20.5743
SNAI2	44.7603	48.143	50.8917	40.0185	40.035	44.0135	50.3869	50.2425	50.4089	39.5294	44.6069	45.1253
ZRANB1	57.1752	56.106	55.1515	53.3683	55.6001	54.8816	57.953	58.5237	57.1606	54.8398	54.2093	56.5795
NCDN	29.4852	26.738	29.2543	29.3939	25.6764	28.6758	30.2413	30.8777	33.2473	31.7383	30.6119	29.1326
ADGRA2	0.456428	0.4018	0.282105	0.0918559	0.24132	0.282289	0.137983	0.353465	0.376587	0.271783	0.204306	0.216117
ZFP64	34.1408	33.9339	35.7709	35.7625	35.1603	35.0979	37.0025	35.5485	35.3723	34.1541	31.361	33.1956
MNAT1	61.2221	58.4437	60.6808	57.9304	58.5683	59.4218	56.6651	56.3524	57.1068	57.9805	56.7972	60.9018
SAMD4A	8.24612	8.91267	9.50694	8.97126	8.03595	7.50417	12.6255	12.649	13.1806	12.2001	9.97696	10.1575
RUNX3	5.56842	4.89466	5.19073	6.33805	6.00886	5.5752	4.20849	5.27673	4.76114	5.01289	5.95893	4.88425
MRE11	35.0232	34.9201	31.8779	34.201	32.5299	36.0153	31.6902	32.7712	29.858	34.9393	32.689	36.8696
PLEKHB1	4.92942	4.34675	5.38821	4.50094	5.14011	4.04614	5.95628	6.13514	5.35292	6.6134	6.19729	5.31648
SERPINB1	105.252	109.071	113.97	103.277	104.516	105.717	118.206	112.402	112.304	108.442	110.972	110.09
SLC7A9	0.213	0.438328	0.197474	0.244949	0.313716	0.376385	0.344958	0.378712	0.29589	0.241585	0.408613	0.302564
SPAST	35.7839	36.7465	35.4324	38.2733	38.8284	37.5209	39.7162	36.9371	36.7442	36.7813	40.9975	36.6967
OSBPL5	8.03312	7.92643	7.7861	7.62404	8.71165	7.78646	6.6232	7.22078	6.50958	7.12676	6.84426	8.126
AQR	127.313	130.001	129.825	140.264	141.51	143.567	134.097	140.023	128.336	146.34	148.395	153.659
CPS1	1.61271	1.57067	0.902736	1.25536	1.54445	1.1762	1.79378	1.33812	1.88294	2.65744	1.80471	1.98828
FHL1	29.3026	31.5961	32.3292	23.0864	21.4533	24.2298	37.8074	37.6188	39.7569	28.3259	26.9684	25.5018
RTF2	76.4973	72.7989	80.0896	79.4247	76.2088	79.182	78.1215	79.3529	79.0564	75.586	80.5989	82.2109
SLC45A4	10.1327	9.60668	8.18105	8.84878	9.70106	9.4802	10.9697	10.6797	11.6742	8.93865	8.81922	9.72527
RNF10	193.982	201.996	201.592	203.553	202.612	204.612	188.209	190.896	186.491	192.725	189.528	190.14
ZNF839	14.6057	14.0995	13.3718	15.493	13.345	14.7261	15.5691	16.3604	17.6458	16.9714	15.0165	14.3502
ZDHHC6	59.7616	58.882	55.2926	54.6236	56.5412	53.3761	53.5375	52.6915	54.7666	52.575	53.5283	53.8996
GRAMD1B	2.49514	2.77608	3.01852	2.72506	2.70278	3.34042	3.84053	3.81237	3.84657	3.65398	3.91587	4.063
RNH1	102.057	99.7196	106.918	121.556	104.853	107.552	102.177	93.7692	98.9349	97.8118	98.3735	85.7985
NDUFS1	176.577	175.623	177.331	180.007	177.684	182.5	174.02	177.667	169.141	174.576	172.366	179.248
RB1CC1	124.057	125.07	121.954	115.402	119.622	120.961	125.289	131.06	121.853	124.296	125.989	126.688
ERP44	72.1764	71.1917	72.4728	68.6776	69.838	68.902	74.097	76.0202	71.3902	70.4221	71.8137	72.8747
ALAS1	26.5945	29.1123	28.4644	26.332	26.5693	27.876	31.0002	29.6153	32.4941	29.4432	27.377	29.9971
BIRC3	13.206	11.36	10.6071	10.6859	12.2108	13.1499	13.2694	12.8257	13.5571	14.1025	14.2674	13.1831
AKAP11	141.31	138.219	138.203	135.702	140.303	132.793	141.111	136.437	133.796	132.781	137.634	139.309
GLRX2	3.46885	4.45633	3.97768	4.04166	4.00591	3.45804	4.23149	4.44356	3.57758	4.8317	5.20981	5.40293
SNAPC1	24.5862	22.6104	22.3427	21.2799	20.9224	22.3243	23.3652	20.501	21.3848	21.8333	25.7426	21.6982
DERA	69.4683	72.9451	73.5166	73.8521	74.3989	71.7954	65.3351	67.1836	65.2572	67.4023	71.0646	67.4285
STRAP	329.967	345.001	355.706	363.504	367.337	357.213	345.395	348.163	343.125	355.251	358.013	350.672
ABCC2	3.59056	4.23717	3.69558	4.50094	4.48855	4.65776	3.24261	3.00445	3.92727	4.8317	4.42664	5.23003
DEF6	12.2323	11.7618	12.4408	10.9002	11.4386	11.3621	11.7746	10.8312	10.9748	9.69361	11.6455	10.2007
PLEKHO1	1.33885	1.16887	1.74905	1.53093	1.25486	1.59964	1.74779	1.59059	1.42565	0.966341	1.49825	1.2967
GCLM	162.306	155.935	151.97	176.026	181.473	175.019	148.884	151.005	141.247	160.986	164.296	163.428
UBR2	79.2054	82.8805	78.1431	78.7817	88.0817	85.4629	74.7869	75.4142	75.7747	74.2271	78.7941	79.8337
EHD2	97.6146	97.7836	102.714	104.899	100.775	105.882	92.9547	94.0216	92.9902	95.3658	88.7711	89.8183
DEPDC1	168.33	154.949	160.49	194	200.006	193.18	123.518	124.849	123.332	162.134	162.219	168.269
CCDC28A	8.42869	9.31447	8.77347	8.14455	9.14602	9.00971	9.56684	9.46781	8.68841	9.69361	9.43214	9.24981
RRAGD	2.46471	2.37428	2.53895	2.11268	1.47205	2.32888	2.89765	3.48415	2.79751	2.86882	3.57536	2.29084
HSF2	17.4964	17.3139	17.688	15.5849	17.0613	16.5609	18.0758	17.244	16.4622	17.7263	18.013	17.3326
PHF20	73.3023	78.4242	77.6071	79.4247	79.7562	84.2632	73.7521	80.186	74.8871	79.9043	80.9394	82.0381
HSD17B6	2.58642	2.08206	2.68	2.57196	2.46146	2.86994	2.85165	2.75198	3.17409	2.95942	3.23485	2.93919
NR1H3	5.81184	6.06353	6.31915	5.54197	5.2849	5.52815	6.83017	5.83217	6.99376	6.31141	4.66499	5.83516
TYMP	5.62927	5.36952	4.5701	2.90877	3.20955	3.0346	5.17437	3.93861	5.00323	2.38565	2.58788	2.46374
NCAPH2	20.4784	22.6104	21.4682	26.1483	22.7082	22.1361	19.9156	21.8138	22.1111	21.1991	20.6349	20.315
TOMM34	49.2637	50.9921	52.8383	50.8881	50.3876	50.6003	53.9285	56.7816	52.238	54.9606	54.3795	53.208
SEC63	91.9549	87.4829	91.1199	96.8161	95.3937	96.9426	90.2411	93.8449	90.7037	93.7351	91.7676	102.569
KPNA6	151.625	149.214	156.597	144.642	146.529	151.377	142.445	154.691	150.769	149.783	153.638	141.254
VIM	0.456428	0.54791	0.507789	0.398042	0.386112	0.446957	0.551933	0.757425	0.726275	0.543567	0.578868	0.691575
RTEL1-TNFRSF6B	6.57256	7.30546	7.02442	6.70548	6.70869	6.61026	7.58908	7.72573	8.50011	7.15696	7.55933	6.78608
FAS	14.7883	13.9169	12.2716	11.2983	10.063	10.5388	14.4882	16.1079	12.6695	10.9015	11.4752	10.5033
RNASET2	4.22956	4.05453	3.4981	4.07228	4.07831	4.11671	4.41547	3.83762	4.38455	4.13715	4.29043	3.97655
CD44	289.375	333.312	327.129	297.001	279.617	290.381	358.389	360.383	347.671	329.069	331.725	329.795
KCNG1	10.9238	9.78932	9.84547	10.0123	9.12189	9.99772	12.8324	12.0431	14.8752	10.6599	9.94291	10.2007
AGPAT4	7.05941	7.85337	8.15284	6.00125	7.0948	7.92761	6.27824	6.79157	6.93997	6.79458	6.6059	7.13186
BTN3A1	13.7233	14.9397	14.7823	11.7882	12.2349	13.1735	10.6247	9.54355	9.95266	7.57974	6.74211	7.39121
MIPEP	16.2184	15.3415	16.8699	16.4422	15.1066	13.1264	16.512	16.0069	15.0366	13.3174	14.4376	13.1399
PRKCH	34.2321	35.3219	35.6299	37.8446	40.1074	38.5795	32.909	35.2707	32.8169	36.2982	36.4346	38.3824
IFNGR1	47.6815	45.0747	41.3002	43.3253	47.9744	48.93	45.0515	44.3346	41.8012	45.9012	46.9224	47.978
B4GALT7	9.98055	10.3372	10.5225	11.1452	10.9077	10.6799	10.7627	9.82127	9.25329	10.5392	10.5558	10.4601
VRK2	30.5198	28.3087	29.5082	31.0167	30.5028	29.7815	28.0106	28.3024	28.002	30.6813	32.8933	31.2073
VEZT	68.4641	68.3061	67.5642	68.6469	72.2029	72.1953	69.1296	70.087	66.7366	69.7275	73.2098	72.0102
POU2F2	0.669427	1.13235	0.536	0.612372	0.313716	0.588101	1.01188	0.959405	0.860771	1.08713	1.15774	1.12381
BRD9	55.6537	53.8413	57.9726	56.3995	55.769	54.0348	60.3907	61.0737	63.2129	62.1478	58.1933	58.3516
SNX1	91.7724	88.0308	93.3203	99.1737	98.555	98.9422	86.8145	87.4825	86.373	93.5841	95.377	91.7633
TBPL1	13.845	14.0265	13.7667	13.6559	14.262	13.6675	14.2123	14.4668	14.2834	14.3743	14.5398	15.9927
BMAL2	143.227	159.88	142.35	113.503	112.793	112.092	153.391	156.61	152.141	114.391	114.684	108.015
BCLAF1	263.42	247.801	256.462	259.095	268.613	259.588	257.408	253.182	238.568	255.084	272.34	282.984
SLC39A9	221.033	216.497	217.108	230.497	235.383	244.509	213.897	214.25	206.128	226.003	228.619	225.151
ANK1	4.22956	4.05453	3.86484	4.86836	3.40261	4.96358	3.3116	3.35792	2.932	4.19754	3.88182	3.63077
TFB1M	3.92528	3.36051	3.55452	2.93939	3.49914	3.57566	3.49558	4.49405	3.79277	3.35199	3.94992	3.63077
RABEP1	130.356	132.886	133.577	125.261	124.328	122.701	136.718	139.947	129.008	126.53	126.363	130.319
HMGB3	78.7794	74.7349	80.682	83.6501	86.851	82.3107	70.4175	69.0771	67.4091	73.1097	75.6955	77.1538
NUP160	155.703	157.031	160.546	160.166	164.339	156.012	160.82	160.827	161.529	158.903	163.241	158.068
BAK1	52.337	53.1838	53.2332	58.9102	54.2487	55.0933	52.2497	50.4697	52.4263	50.1893	46.684	44.5633
IKZF2	14.3623	12.4923	9.70441	11.88	15.0101	14.8202	8.76194	9.49306	8.7422	10.9619	10.8623	11.8864
GRN	90.6465	91.5375	86.2113	82.9458	77.3189	85.0159	93.8976	90.0073	90.7306	77.2771	77.6364	73.8256
FAM13B	39.0398	38.6824	35.8838	40.3247	43.4376	42.2257	35.6457	36.6846	39.6493	44.6329	42.5979	47.8916
ARHGAP31	1.43014	1.53415	1.24126	1.07165	1.59271	1.31735	2.75967	2.17128	2.31332	2.20447	2.28142	1.33993
CENPQ	15.1534	13.8073	12.9204	13.5028	13.4656	13.2911	15.7531	16.1836	14.391	15.6124	14.3014	16.0791
SARS1	289.071	300.072	304.307	319.567	313.137	310.917	281.417	276.536	274.505	299.717	286.131	293.141
RANBP3	54.3453	55.1197	58.029	56.8894	54.7796	56.5048	59.5168	54.7871	55.4121	54.6285	52.9834	53.9861
ARID4A	44.5473	39.8513	39.269	38.3957	42.6171	41.7317	46.2934	48.5762	46.643	46.7165	49.4762	49.5773
EIPR1	23.6429	23.9984	23.7815	23.362	23.6735	22.3479	22.6983	23.2782	24.1823	23.5848	21.9289	19.6667
PNPLA6	23.4299	23.4505	23.0762	24.1581	24.3974	24.7708	23.7101	24.5153	26.5494	27.1783	24.5168	23.1678
IFT88	11.9584	11.9444	12.1587	11.2064	12.1143	11.5268	10.1878	11.1846	9.14569	10.5392	10.4877	11.8432
ALG1	21.6955	21.9894	21.7503	24.8929	22.129	23.1006	23.6181	23.2782	23.2408	24.0679	22.9845	24.2916
ZCCHC8	43.3302	39.413	40.0871	39.8042	43.3893	42.7667	36.7495	33.9326	35.8834	37.8081	33.0295	37.2586
ABCF2	64.7214	65.0917	70.3288	65.9525	64.1911	63.1621	69.7965	70.9202	70.9329	65.983	64.2203	66.0454
CHPF2	44.2126	42.0795	43.4724	43.111	43.5824	44.6722	42.6598	44.4861	45.8899	45.5992	46.4797	42.0996
LRRC7	0.486856	0.511382	0.733473	0.367423	0.699828	0.823342	0.390953	0.631187	0.537982	0.785152	0.783174	0.691575
FUT8	38.3095	38.2076	41.1591	37.9671	32.7471	36.9328	36.0596	39.2093	37.2821	35.0601	33.1657	35.1839
UBA6	148.461	142.676	138.852	132.977	139.507	134.511	143.135	139.391	134.98	138.247	135.251	138.445
GAB2	2.06914	1.93595	2.62358	1.77588	2.17188	1.83488	3.21961	2.24703	2.8513	3.05001	2.41763	2.37729
ATP6V0A1	68.0381	60.3431	67.3949	60.1044	61.5607	59.3277	68.3247	70.5667	68.9962	64.6844	64.05	62.0256
PIAS1	63.4739	64.0689	60.5397	66.9323	67.0869	68.3139	61.4486	64.8103	61.3837	68.3082	66.672	72.1831
SLC4A7	87.7862	104.139	96.621	86.9569	85.6685	82.2401	86.6995	82.2563	81.9884	78.2736	77.2618	79.1421
APBA2	21.4825	20.6745	23.6122	22.8721	23.8183	21.6657	21.0884	22.6975	23.2946	23.4338	24.006	21.7414
MAP2K3	46.9207	47.449	49.2837	47.1221	43.2204	42.6962	56.7801	56.2514	57.2413	51.7898	47.9779	48.6696
TMSB10	588.852	626.517	604.128	594.92	568.525	595.817	590.66	601.622	588.337	592.065	566.303	588.098
ASTE1	7.75927	7.67074	8.91452	7.40971	8.13248	7.41008	7.56608	6.71583	8.33872	7.36835	7.32098	8.08278
RNF19A	67.6426	66.8085	65.3073	61.4516	68.197	66.5025	64.4152	65.2648	62.3252	66.2547	66.4336	70.1516
PEX3	14.5448	11.8349	13.3154	12.2781	12.6934	13.244	13.9363	14.4163	14.2027	16.156	13.6885	13.5722
GABARAPL2	79.3271	80.287	77.0147	80.6494	77.1741	77.1589	81.9391	79.0751	82.8223	77.6093	77.7045	78.926
SH3YL1	38.5529	38.3172	41.4694	41.427	41.869	41.6376	36.7036	39.2093	36.26	37.5665	37.5243	36.8264
FAM136A	87.7862	81.0906	86.6627	86.1302	83.4243	79.229	97.5082	92.8855	95.2766	87.5444	86.7961	94.5728
VCL	799.661	798.231	806.172	803.984	803.547	789.091	816.125	824.709	790.887	829.12	815.897	795.527
DEPDC1B	52.7935	52.1975	52.3305	58.5734	60.3058	58.8807	41.602	42.3148	38.7885	44.3913	47.7396	43.8286
DAPK2	1.55185	1.78984	1.94652	1.25536	1.85816	1.8584	1.08087	0.984652	1.12976	1.99308	1.6685	1.77216
NSMAF	128.743	129.562	131.32	131.017	130.554	129.853	124.645	126.389	123.036	127.195	127.385	125.953
ADSS2	74.4585	73.4199	70.3852	75.5055	75.2194	71.3249	69.1756	67.638	64.6923	68.3082	69.0896	65.6564
TIMP2	8.61127	10.1911	8.97094	7.53218	6.61216	7.41008	13.8443	12.851	13.2613	11.3545	10.3515	9.72527
RFC1	137.324	135.334	139.868	128.537	126.331	125.713	147.665	149.263	138.853	134.019	136.851	140.346
TBC1D23	47.5597	49.6406	47.1115	46.0504	47.347	49.8475	49.0531	50.7475	50.651	52.0314	49.5783	53.1648
CUL3	122.201	118.129	125.283	136.804	137.601	134.816	119.31	119.698	117.334	138.428	141.414	143.588
MYOM2	2.86028	2.66649	2.70821	3.00062	2.24427	2.09364	2.87465	2.82772	2.39402	2.74803	3.0646	3.11209
CYP46A1	0.152143	0.146109	0.253895	0.0306186	0.144792	0.188192	0.114986	0.30297	0.322789	0.181189	0.510766	0.561904
ZZZ3	112.312	118.641	116.65	128.966	133.015	127.242	115.4	114.472	109.748	125.262	122.618	126.472
USP2	0.395571	0.657492	0.846315	0.765466	0.579168	0.893914	0.735911	0.681682	0.88767	1.11733	0.408613	1.16703
TUBG2	13.9058	13.6247	14.6695	12.9517	12.8382	13.4793	14.9482	15.9312	15.7629	15.2199	15.6975	15.9494
RPL26L1	24.3732	22.4278	24.9945	24.9542	25.4834	23.3359	27.3207	25.8282	27.1143	26.665	27.7516	26.3663
FLT4	0.273857	0.4018	0.282105	0.183712	0.337848	0.164668	0.367955	0.479702	0.403486	0.603963	0.272408	0.389011
NSUN2	280.307	276.439	291.866	269.995	264.583	262.105	338.933	336.902	321.014	303.854	308.911	315.099
FBXO42	20.7827	20.8206	19.7191	20.1471	19.5228	21.007	21.2034	21.5361	21.3579	20.4743	20.9414	21.0066
MFAP3	73.7283	73.7487	69.6799	75.4137	78.8633	81.8637	76.3738	73.344	71.3095	83.3167	79.7135	78.0615
MRI1	14.3623	12.6019	14.2463	15.6767	15.4445	16.0199	15.7761	15.5272	14.9559	14.7669	14.8463	15.9062
METTL1	10.7717	12.5289	11.4817	11.6045	11.0524	11.3151	13.8673	13.0025	12.7502	13.2872	11.2709	12.189
HOXC8	5.41627	5.8809	4.65473	4.9296	5.16424	4.54014	5.84129	6.13514	5.16463	5.19408	4.69905	6.31062
AGA	7.21155	7.52463	7.41936	7.25661	6.92588	6.42207	7.4051	6.21088	6.45578	6.03963	5.20981	7.26153
PI4K2B	47.0729	47.5951	45.9831	54.195	47.0574	48.9536	47.5122	44.3851	43.9262	47.1997	50.7701	46.422
BOD1L1	111.825	109.618	111.037	100.521	103.599	100.283	118.574	125.202	116.123	115.629	120.098	124.008
MAT2B	113.681	123.243	113.886	118.586	119.622	121.925	100.682	96.4202	92.6943	107.354	99.3269	105.033
TLL1	0.60857	0.328746	0.366737	0.275568	0.48264	0.893914	0.436947	0.328217	0.242092	0.301982	0.544817	0.475458
EDC4	58.6357	59.6126	59.4395	59.9819	57.6272	56.2225	59.0339	61.4776	61.9755	58.7052	58.3976	49.8366
TRIO	365.842	422.037	422.706	393.327	365.141	351.802	435.038	419.613	441.468	416.855	410.451	401.502
VCAN	3.07328	3.68926	2.62358	2.54135	2.46146	2.77584	5.01339	4.97376	4.59974	3.201	4.05208	3.15531
CLEC16A	39.9222	37.0022	40.9052	38.4876	37.5011	39.7792	36.8415	36.9623	38.6271	37.8987	40.7251	38.4688
MSR1	0.486856	0.730546	0.648842	0.459279	0.265452	0.470481	0.390953	0.555445	0.484184	0.301982	0.340511	0.432234
CDH1	264.789	260.549	268.874	271.648	279.4	282.006	280.106	275.198	284.35	301.317	302.544	290.072
MTREX	52.124	50.6634	51.9355	61.0535	61.1987	59.1395	48.7311	51.1009	48.1494	59.7923	58.7381	60.3831
DNAH5	4.5947	5.62521	5.78315	5.51135	4.39202	4.16376	6.09426	5.98365	5.8102	6.22082	5.89083	6.74285
ZFYVE16	121.105	116.34	112.532	125.475	127.369	124.607	109.375	112.983	110.313	119.766	125.853	129.541
RIPOR1	75.3105	76.3421	85.506	68.9225	65.5183	68.8549	88.7693	89.7296	94.1199	83.5281	74.6399	77.1106
RAI14	54.9234	56.106	59.7498	44.4276	43.6789	43.4254	63.9093	64.0276	63.0246	48.3472	46.8883	48.6696
SOX30	0.152143	0.292219	0.253895	0.0306186	0.337848	0.188192	0.252969	0.252475	0.242092	0.211387	0.408613	0.259341
PNKP	20.7218	21.6242	19.6909	22.4434	20.1985	20.4659	17.9608	19.3143	20.6854	20.1422	22.2353	20.7905
PHLPP2	38.0965	38.2441	40.3692	38.9775	36.56	39.7792	40.4521	40.0678	40.5369	40.6769	39.4311	39.8952
SPDL1	67.886	66.0414	65.3919	70.3004	72.6614	67.4435	64.0242	63.2702	59.9312	63.7181	61.8027	71.4051
STAU2	75.0063	72.6163	70.0185	75.628	77.4154	77.4412	75.4079	78.2672	74.8064	81.0216	86.1492	86.274
SLC66A1	4.68599	5.33299	5.52926	4.59279	4.24723	5.05767	5.97928	5.57969	6.13299	6.03963	4.9374	4.32234
CTNS	8.0027	8.83961	8.49136	8.84878	7.28786	8.25694	9.24488	10.3515	9.46848	8.0931	10.1813	8.55824
RTN4R	3.92528	3.79884	4.45726	4.96022	4.31963	4.86948	3.79454	4.44356	4.35765	3.98616	3.91587	4.40879
PHF23	44.9429	43.5771	43.4442	41.9781	41.3622	40.3438	44.7526	45.6475	44.3297	44.1195	43.4151	45.6439
CDH10	0.243428	0.182637	0.366737	0.244949	0.410244	0.517529	0.528936	0.50495	0.215193	0.48317	0.544817	1.03736
INPP4A	32.2238	31.2674	30.157	31.2004	33.4952	31.3811	31.3222	31.2311	29.0241	32.3724	32.5188	31.5531
RAB27B	13.5103	12.5654	11.1149	11.8494	13.6587	12.8206	10.0038	10.099	9.52228	10.509	9.12568	12.189
PSMA4	170.034	174.454	171.971	184.416	185.744	179.959	173.514	167.517	168.926	190.369	188.711	186.509
MYO16	0.882427	0.657492	0.705263	0.949177	0.748092	0.823342	0.735911	0.934157	0.699376	0.664359	0.919379	0.907692
LSG1	60.6136	54.7179	62.3734	52.7865	54.9485	53.5878	66.002	66.8049	65.2572	56.2592	61.7346	59.3458
PARP3	6.57256	5.69826	6.29094	4.71527	5.16424	5.69282	8.233	7.62474	6.80547	7.51934	6.74211	6.35384
TNC	15.5185	16.6565	17.4905	13.411	9.70106	9.85658	20.7205	22.0158	20.6316	16.4882	15.0846	18.0242
THAP3	6.96813	6.72103	6.1781	7.19538	6.29845	6.46912	6.34723	5.85742	7.45105	5.88864	4.39259	5.96483
RIPOR3	14.91	14.3187	15.0362	14.8194	16.0236	14.3262	31.6212	29.7415	32.7093	35.6942	33.5743	34.1033
TDP1	71.294	67.0276	72.3317	75.1075	72.0098	73.6303	65.5881	69.6578	62.0562	68.127	63.5393	67.6447
AIFM2	43.8475	43.5771	44.8829	41.7026	38.9249	41.4259	42.4069	44.6123	43.3613	40.6769	40.7591	37.9934
SPATA7	12.3235	12.054	11.0867	10.0429	11.5592	12.1855	11.2916	12.2198	11.3514	10.2976	10.4877	13.1831
MED17	17.5572	17.387	17.9983	17.6976	18.9677	18.1606	19.8236	19.2386	17.7265	19.1154	19.6134	18.1971
RETSAT	39.0093	40.2896	38.1406	40.9371	39.5523	44.1076	42.7518	42.3905	42.9847	42.4888	42.5638	42.748
CAPG	28.6636	33.386	31.8214	29.3633	26.9554	27.9936	31.6212	27.8227	30.1808	27.2991	25.7426	24.5077
AP2S1	48.1075	52.4898	53.7692	53.552	50.9185	52.341	51.5598	50.2173	55.2238	53.2091	49.2719	50.485
TG	0.365142	0.219164	0.141053	0.21433	0.289584	0.305813	0.804903	0.757425	0.699376	1.14753	0.817225	0.950915
BARX2	13.4494	12.3462	14.3309	16.381	13.0554	14.9143	14.9252	14.9465	14.8214	15.1897	15.2549	16.2952
DCUN1D1	114.259	112.139	106.974	113.534	123.411	114.115	115.745	109.549	108.672	115.176	118.804	121.026
JADE2	385.712	372.944	372.322	444.123	452.475	447.969	300.942	302.667	299.763	332.723	335.948	329.103
ZIC2	12.9017	14.2822	12.8076	12.8598	13.0795	12.8912	12.2805	11.6896	13.3957	11.3243	10.8963	11.7568
TRIT1	36.8185	37.0022	38.7894	36.6505	36.5117	36.4388	39.1873	40.4212	40.51	37.7779	37.7626	39.463
ADRB1	0.851998	0.511382	0.592421	0.642991	0.434376	0.75277	0.597928	0.353465	0.645578	0.754954	0.64697	0.259341
CUL7	16.3097	16.2547	16.4467	19.0448	17.544	18.2782	16.558	15.9564	17.7803	19.2966	18.8302	16.9868
CTNNA1	415.319	419.589	419.406	449.175	449.989	452.462	385.755	392.775	378.739	407.886	411.371	411.055
PHKA2	41.8392	40.4723	40.2846	38.855	41.0968	40.3438	36.4736	40.2697	41.5053	39.469	40.0781	37.2586
CNTLN	95.0891	85.3643	85.7035	89.2839	90.6156	87.3448	79.3634	87.3058	78.9757	84.1019	89.1116	86.5333
HSPA5	488.043	514.341	524.32	480.804	485.149	481.326	523.44	522.8	528.298	500.414	499.325	496.421
DSG2	560.371	544.44	561.671	566.628	577.044	559.096	492.853	498.486	480.552	502.316	525.782	525.424
GEMIN8	8.91555	7.19588	8.12462	7.96084	8.80817	8.18637	6.20925	5.50395	5.8102	6.85498	6.57185	6.0945
OFD1	38.1269	36.9656	35.4888	35.2114	38.9008	37.6385	35.8297	36.6594	38.3312	38.3819	38.7842	41.2351
GPM6B	0.760713	1.13235	1.10021	0.796084	0.965279	0.611626	0.643922	0.782672	0.59178	0.875746	0.749123	0.518681
WDR37	20.9348	20.2361	20.4808	21.6167	24.4457	22.9124	21.5254	22.1673	21.2772	24.4907	24.653	23.0813
YTHDC2	67.3991	66.6258	65.3355	67.2691	67.0869	66.1497	58.183	60.8464	58.2634	64.5938	65.5483	64.619
CTPS2	34.4146	35.9064	33.2602	33.9561	37.1633	35.4508	33.231	32.746	33.9198	34.9393	35.1747	35.2703
ATP6V1H	88.7295	90.2955	89.3991	87.5693	88.6368	89.7443	88.7233	89.7548	85.7543	88.0578	88.5668	80.3956
POLR2B	175.481	173.87	183.763	179.15	179.614	176.548	178.573	176.278	176.593	178.35	187.655	180.76
ATOSA	16.188	14.2457	13.4564	14.1152	16.5063	17.4078	16.351	15.3252	14.7407	18.0585	17.0255	19.4938
ARAP2	34.5668	34.6279	36.6737	35.4564	36.4152	33.757	38.2674	38.7296	38.385	35.9358	38.0691	37.4747
TPR	242.089	236.807	233.583	246.572	257.271	241.874	219.83	231.923	217.721	238.445	249.73	259.946
CP	2.67771	1.89942	1.3541	2.81691	3.71633	4.79891	1.14986	0.530197	0.537982	1.11733	1.56635	1.68571
KATNIP	42.6608	40.0705	42.4004	43.111	40.2521	40.579	40.3141	40.0425	42.931	43.5155	39.1247	44.2176
DTNBP1	10.863	9.67974	10.2968	8.66507	8.54272	8.7039	9.54384	9.99801	9.92576	9.7842	8.71707	9.50915
XK	8.15484	8.2917	9.47873	7.47094	8.39793	9.00971	8.85393	9.11434	8.36562	8.81786	9.22784	8.77435
ANO2	0.669427	0.292219	0.423158	0.367423	0.289584	0.399909	0.482942	0.353465	0.457285	0.48317	0.612919	0.475458
C12orf4	44.5169	43.3579	46.4909	45.9585	46.4299	45.0015	50.2719	51.7069	46.374	50.2799	50.0891	51.3926
SCML1	31.5848	32.8015	30.7212	31.1391	33.9537	31.1694	33.7139	32.5188	32.3865	30.9531	29.5563	31.2938
WWC3	24.9209	22.099	22.2581	26.6382	26.8589	26.4175	20.5825	21.5109	21.2503	25.759	27.4792	25.1128
ARHGAP6	59.3051	59.9413	57.4084	60.6861	60.0404	60.4804	49.628	51.1514	51.3235	54.4473	55.8437	52.9487
FAM184B	0.273857	0.328746	0.310316	0.336805	0.265452	0.211717	0.160981	0.429207	0.349688	0.33218	0.442664	0.648351
MAP4	208.74	218.068	223.737	216.259	212.579	207.741	190.417	208.847	205.24	190.852	193.035	199.433
GOPC	49.142	50.079	46.1806	45.5911	50.7496	46.8834	50.6859	49.8385	47.2348	44.5121	47.8417	48.9721
USP28	34.8711	34.1165	34.445	32.2414	34.4605	34.3451	34.2199	34.9173	33.8122	31.9496	34.5278	31.2505
HDAC9	2.61685	2.4108	2.51073	2.23516	1.7375	2.04659	3.77154	4.29207	4.41145	3.14061	3.71157	3.45787
TSPAN17	60.0659	62.2425	62.1759	63.7173	61.7537	62.0094	59.8618	60.5687	63.0784	64.926	58.9764	56.7091
NOP16	26.7771	27.1398	31.3983	27.8936	25.5799	24.8885	30.0344	25.8029	29.5352	26.0006	23.4612	24.4212
CC2D2A	18.4092	20.1266	19.8038	18.2487	18.9195	19.7837	15.7991	18.5569	14.7407	16.1862	16.4467	15.6901
RRM2B	88.9425	87.3368	82.7414	80.3126	88.9264	83.1811	92.1958	86.1949	79.6482	79.5117	90.031	84.4586
ZNF800	30.5198	26.8111	30.1006	29.8532	29.0308	30.2755	32.2421	33.9831	32.4134	27.6313	29.8968	29.6945
SNX29	23.4604	23.9254	22.9633	20.0552	23.2632	20.6776	25.9409	26.3836	25.4196	25.6986	25.2318	26.0205
MRPS10	97.7668	101.436	106.861	101.164	100.027	97.1779	95.9214	92.5068	94.2006	93.7049	90.5077	90.1641
RSF1	96.6713	93.2908	93.7999	87.6305	99.1583	94.802	100.613	106.822	99.6611	102.885	110.291	112.424
VPS13D	59.4573	59.5761	57.7469	54.6542	57.41	56.9988	61.3106	59.8618	57.4834	54.7492	55.2649	61.2908
CELF2	1.278	1.49762	1.55158	1.50031	2.3408	2.28183	1.97776	1.86831	2.12503	2.32526	1.49825	1.51282
FAM120A	526.444	510.25	518.989	555.82	561.624	540.724	511.412	513.206	491.554	534.688	536.202	524.992
R3HDM1	76.4364	74.0409	80.6256	83.1602	85.4514	83.7927	76.8107	82.1806	73.4883	77.9414	81.8247	85.8417
COL9A2	0.334714	0.146109	0.253895	0.336805	0.313716	0.211717	0.41395	0.252475	0.188294	0.452972	0.238357	0.216117
KITLG	66.9731	63.4845	58.424	74.0664	79.7562	75.6769	49.0991	48.0207	47.2617	56.8631	59.4872	58.2652
ERCC8	28.2072	25.2769	25.333	25.2604	25.3868	26.888	25.7799	27.5955	25.0431	25.9704	27.343	26.4527
ADAMTS6	2.22128	2.70302	2.20042	2.26578	2.55799	2.79936	2.82866	3.86287	3.36239	3.98616	3.1327	2.0315
H6PD	49.0812	51.6862	51.9355	52.664	50.0739	55.0933	43.1658	45.5717	44.3028	44.0591	46.3435	42.1861
VAMP3	66.6688	66.6258	64.9688	67.6059	67.111	66.032	65.0821	70.3395	68.3237	68.5196	68.5448	66.2183
PER3	22.7605	23.4871	26.1511	21.9536	22.5875	24.8649	18.0298	18.4307	19.0177	18.8436	17.979	18.6725
TNFRSF9	3.43842	4.20064	4.37263	2.17392	2.48559	1.8584	5.84129	5.88266	7.26275	3.74457	5.41412	4.97069
EPN3	28.1159	27.6147	28.3516	26.2708	26.2073	28.5347	25.5959	27.646	26.5763	26.514	21.6905	24.2051
LTBP1	8.48955	8.36476	8.77347	7.65466	8.3014	8.53923	7.65807	8.5589	7.31655	8.48568	9.22784	7.34798
RCN1	133.338	133.653	136.877	122.536	119.502	122.419	134.626	132.145	132.155	113.847	118.872	119.859
ELN	0.213	0.219164	0.253895	0.398042	0.506772	0.305813	0.459944	0.681682	0.430385	0.936143	0.749123	1.08059
RFC2	54.8017	57.3479	58.2265	55.9096	50.0015	50.6708	62.1615	62.8158	59.2049	58.1616	53.2899	56.0176
ARID1B	98.9839	91.6836	95.69	99.9698	102.464	99.8596	89.6661	93.1127	91.1072	91.1984	96.1261	89.6022
CLPTM1L	190.604	182.965	195.724	204.196	189.291	196.473	207.09	205.363	209.221	214.286	210.265	195.759
NEDD4L	19.5655	18.8846	17.4905	19.1979	19.2332	20.066	18.6277	19.6678	19.448	20.6253	20.0901	18.4564
FOXP3	0.273857	0.109582	0.169263	0.183712	0.289584	0.11762	0.436947	0.378712	0.242092	0.543567	0.30646	0.389011
PPP1R3F	12.2323	12.2367	12.469	11.88	11.4386	12.2796	13.1084	11.7148	10.7865	12.4718	11.8838	14.2637
HEXB	76.0408	81.1637	80.1742	81.5374	79.2977	81.0404	76.1438	75.389	75.6402	78.1226	77.6705	81.7355
PTCD2	20.6305	19.6517	20.9322	20.9431	19.6917	19.6896	21.4104	21.2584	21.8959	21.0179	19.8858	20.7905
JKAMP	64.2041	63.3018	63.5865	65.1564	69.2588	70.1723	62.9434	60.594	56.8109	63.5067	64.05	63.5384
DKK3	7.85055	8.14559	6.34736	8.32826	7.04654	8.35104	8.94592	8.78613	8.36562	8.54608	9.15973	7.69377
ARHGEF5	39.6179	36.0159	38.3663	34.6603	35.2327	35.9212	41.9929	42.7945	39.8376	34.6071	32.7571	37.8205
NFE2L3	8.88512	8.91267	10.6354	3.27619	3.93351	3.95204	10.3257	11.4624	11.2976	4.22774	5.14171	6.31062
MCUR1	68.4641	61.3659	64.4046	61.4516	64.36	65.5145	63.2423	65.5425	67.2746	66.7983	69.1577	65.397
LIMA1	125.426	122.805	128.471	126.822	127.103	126.136	128.669	130.126	126.48	134.774	135.149	139.568
LETMD1	23.3995	25.4595	23.2172	22.964	23.6976	23.7123	22.2383	23.4297	24.5051	23.7357	23.6314	21.1363
SLC4A8	1.278	1.16887	0.846315	1.19413	1.83403	1.69373	1.60981	1.9693	1.77534	1.35892	1.39609	1.4696
PTGER3	0.182571	0.109582	0.366737	0.0612372	0.265452	0.0470481	0.344958	0.353465	0.188294	0.271783	0.442664	0.259341
MAPK9	84.6217	82.2595	84.0109	88.7634	90.2295	91.6497	83.1809	78.9489	77.6846	84.9172	84.3104	84.3721
BCAR1	81.7614	78.9721	80.1742	75.4443	71.3583	76.0298	97.1172	93.1632	96.6753	80.7499	78.8963	77.0674
FHIP1B	18.9265	18.6655	19.0421	18.1875	19.9089	17.9724	19.6856	18.2539	20.255	20.9877	19.341	18.7157
HERPUD1	34.0799	35.3219	37.0686	33.5274	34.1468	34.204	34.4038	34.5386	36.4483	33.5199	34.3916	30.0403
HOMER3	24.8601	25.9344	26.4332	27.7405	28.7653	28.37	24.492	24.793	25.581	26.0308	25.2318	24.5941
RAD51	25.3774	27.3955	28.0412	27.2506	26.9554	27.0056	26.2398	26.5856	26.8722	28.2353	28.0581	26.2798
POLQ	56.4144	56.9826	57.5212	54.3481	55.9621	53.8936	61.7015	63.2197	60.9264	59.5508	63.8457	61.5069
PIK3CB	89.3077	92.889	93.1511	91.6721	90.9293	90.4735	90.701	91.1687	85.4046	88.541	93.3339	86.8791
CYBA	100.901	99.9022	101.671	110.962	103.864	110.445	98.4971	97.0009	104.691	102.462	96.024	103.52
THOC3	93.8719	94.204	97.5519	105.144	98.5792	101.059	92.6558	88.5429	90.4885	93.2519	90.5758	94.3135
HEBP2	36.2708	36.4177	35.7145	35.4564	35.7636	37.1445	32.886	34.6396	32.8707	34.7279	33.4381	32.115
MPHOSPH9	85.2607	81.602	78.7919	89.1002	90.4949	83.8162	69.4516	69.6326	63.0784	73.8949	77.0916	77.6725
PLEKHA5	60.3093	59.6126	60.7936	55.7871	58.5442	56.9753	56.5502	57.0593	54.5245	52.3938	53.3921	56.3633
PRSS8	19.596	22.5008	22.6812	23.9438	20.0295	22.7007	19.7316	19.794	22.1649	23.8867	24.0741	21.1363
SIKE1	139.393	141.982	133.238	141.427	145.661	150.883	139.34	140.502	134.2	141.75	148.088	146.527
RRP12	48.8682	52.855	50.3275	46.4484	43.6789	44.8133	54.4804	52.8177	53.5561	49.1928	45.2198	44.9956
FNIP2	6.05527	6.06353	6.65768	5.94001	6.41911	5.62225	7.81905	7.24603	7.45105	7.33815	6.57185	7.13186
MSMO1	89.6728	89.2728	84.97	96.418	96.5279	100.965	81.7781	82.4835	82.4188	94.943	87.9539	94.4
TTC17	74.3673	71.1917	67.3667	73.3622	76.3053	77.3706	78.6045	81.2212	81.0201	80.2667	84.685	84.2425
ALX4	7.5767	7.70726	8.94273	7.74651	7.19133	6.11626	6.25524	7.22078	6.56338	6.37181	6.02704	4.84102
FOXN3	74.702	84.5607	75.717	73.9133	74.0369	76.2415	75.4309	75.5405	68.781	71.6904	74.5378	73.5663
AKR7A2	19.5047	19.8709	19.437	20.5757	18.7506	21.4539	18.5588	17.951	19.2866	17.7263	18.4216	17.8081
MRTO4	56.9013	55.8503	60.2858	55.2972	50.7013	54.764	60.2527	59.3568	58.3979	52.4844	51.2809	48.1509
USE1	6.38999	5.8809	5.38821	7.19538	6.27432	6.30445	7.03715	6.86732	6.80547	7.88172	7.52528	8.38534
MCF2L2	9.91969	10.3372	10.4097	10.0123	9.70106	10.5858	11.3606	10.2252	11.7011	11.1431	10.7601	12.0161
LAMA3	62.6219	67.6851	63.2479	65.8913	65.5907	66.3849	63.3573	61.8059	59.3394	67.0097	65.8888	62.7604
AP5M1	76.3755	75.2463	73.7987	77.9244	81.542	80.4052	74.396	76.8786	74.4298	79.6627	80.5307	82.0813
ANAPC4	28.4202	29.4775	26.0101	28.3528	30.0202	28.37	29.7814	28.8326	28.1633	29.0808	27.7857	30.6022
KCNQ1	2.92114	3.94495	3.44168	3.27619	3.23369	3.66975	3.17362	2.57524	3.17409	2.32526	2.72408	2.89597
TRAPPC3	33.8061	33.8243	33.8808	33.5886	33.7124	32.7925	28.4246	29.4638	30.7188	30.9531	30.033	28.8732
THRAP3	226.905	213.648	231.862	218.586	222.473	219.432	202.329	216.27	209.652	213.018	222.285	218.062
PHPT1	48.1379	47.6681	50.9764	56.3076	54.7313	56.5754	46.2244	45.395	45.7016	48.2868	49.2719	48.4535
ENTPD2	2.79942	2.73955	2.73642	2.93939	2.99237	3.10518	3.90953	3.73663	5.48741	3.95596	3.16675	3.84688
ARID4B	96.3062	91.9027	90.7532	98.4082	103.357	100.354	96.9563	99.0207	93.0978	106.448	110.325	110.868
OPN3	5.32499	5.11382	5.50105	7.0729	6.61216	6.70436	5.26636	5.30197	4.49215	6.31141	5.89083	6.56996
SDCCAG8	30.6719	27.6512	30.016	29.3326	26.9313	28.5347	31.4832	31.9633	30.2346	30.2887	31.1908	31.5963
HHAT	2.13	1.93595	1.57979	1.71464	1.279	1.43497	1.70179	1.38861	1.85604	1.78169	1.77065	2.11795
KIF1B	122.353	122.111	126.298	121.77	126.452	120.843	127.198	128.838	122.229	130.305	128.509	131.053
FOXC1	17.5572	14.9397	15.4594	19.6265	19.0401	18.4429	12.0505	13.0277	12.9385	18.0283	16.6169	16.9436
TBC1D22A	75.5844	73.2373	76.3094	78.2918	77.1017	80.8051	78.7195	75.0103	75.2906	77.7602	72.4947	69.6762
SYNE2	465.282	477.96	445.839	463.076	495.936	455.355	428.898	420.951	415.591	417.64	431.359	452.722
PLEKHH1	9.43284	8.36476	9.61978	9.7061	11.704	10.7034	9.77382	9.24058	10.7596	11.0827	10.0451	9.98461
ATP9A	88.4252	96.9435	91.5431	90.4474	89.0712	92.9436	80.5592	81.1454	81.2084	81.5954	81.0756	78.5802
FAM168A	93.1416	88.7614	93.5742	99.1431	98.0241	97.8836	89.4362	88.3662	87.2876	96.4227	95.7516	96.2153
RELT	9.70669	11.36	11.6227	10.2266	10.5698	10.727	12.5795	13.2549	13.2075	12.7134	12.2924	10.7194
GALC	27.5682	28.4183	27.872	27.1281	26.4487	26.7469	26.2858	28.5044	26.5763	28.9902	28.2624	30.1267
NOP58	101.509	100.012	102.968	101.409	99.1583	100.73	103.924	102.278	99.4997	97.3588	96.7391	99.5868
SZRD1	137.902	137.087	136.511	138.457	134.512	130.323	135.776	131.337	130.326	128.976	120.507	122.711
KCNH2	0.152143	0.0730546	0.197474	0.306186	0.072396	0.11762	0.275967	0.479702	0.349688	0.0905945	0.204306	0.475458
CUL1	113.133	114.331	117.017	107.043	102.851	106.329	110.525	115.028	109.587	100.107	102.698	106.373
FAM114A2	10.3457	11.1043	10.8893	11.0227	14.6964	13.0559	9.22188	10.6292	9.68367	11.6565	11.9179	13.0103
CYFIP2	4.5947	3.94495	4.25979	3.27619	3.23369	4.09319	4.25448	5.70593	5.8102	4.8317	4.9374	3.5011
TAB2	85.6258	82.1134	86.5498	83.497	87.3337	90.1207	81.0192	86.7251	78.3302	85.8835	88.1922	85.6256
GINM1	48.4422	47.449	46.3216	44.3664	44.1374	43.8488	50.3179	48.1975	49.5481	45.3576	47.0586	47.2864
EIF2AK2	177.429	178.472	165.201	133.069	137.866	136.228	201.019	197.94	191.387	131.906	135.455	136.327
USP36	59.9441	63.1192	60.5397	55.879	57.6754	54.8111	64.0702	68.0672	68.1085	60.3963	58.9764	53.7699
KMT2C	196.264	202.142	197.079	194.704	204.012	193.321	206.147	210.413	196.982	204.472	215.918	213.653
MCOLN3	15.0621	14.3552	12.5255	15.5543	16.9407	14.7261	12.8784	13.4317	16.516	15.4011	15.6635	15.7765
PUM2	190.3	187.641	185.935	183.62	189.919	187.299	175.561	178.828	175.194	169.593	175.465	170.949
MRPL43	31.3718	29.3314	32.9217	30.5574	28.4516	30.7459	28.8155	30.0193	30.0194	28.3863	26.015	27.3172
HPF1	18.8048	17.8619	19.1267	22.0148	20.7294	21.5716	18.4668	19.3901	18.0224	19.508	18.7621	19.3641
ZFR	279.973	266.722	276.83	277.099	276.577	274.338	288.983	296.153	278.513	281.507	296.448	308.788
ZNF280C	32.9845	31.4865	33.8244	29.6694	29.7547	30.5107	34.1969	35.9272	35.2916	32.6744	32.7231	31.9853
PHF21B	8.06355	7.78032	8.74526	6.42991	6.73282	6.65731	9.17589	9.74553	10.652	8.63667	7.72959	8.126
TRAF1	1.52143	1.31498	1.04379	1.95959	1.59271	1.41144	1.88577	1.56534	1.23736	1.6911	1.7366	1.64249
RC3H2	183.879	187.056	188.503	179.425	182.727	179.112	192.901	187.639	186.868	180.887	193.478	178.34
IL17RB	0.456428	0.840128	0.394947	0.336805	0.651564	0.376385	0.436947	0.732177	0.511083	0.543567	0.612919	0.302564
TRAF3IP2	12.9321	12.6385	14.077	13.6865	14.3827	14.9613	13.4304	13.9366	15.0366	13.1362	12.2584	13.0967
GYG2	0.669427	0.474855	0.536	0.642991	0.313716	0.352861	0.620925	0.984652	0.699376	0.724756	0.749123	0.605128
DCBLD2	76.193	78.2415	75.9427	85.3341	83.0623	85.0395	78.6965	79.3276	75.6671	87.6048	88.8733	81.26
SERPINB3	2.00828	1.49762	1.69263	3.30681	3.88525	4.11671	0.896891	0.479702	0.403486	0.905945	1.5323	1.59927
SOAT1	55.745	52.6724	55.7157	53.5826	58.0857	57.1164	52.2957	54.4336	49.3598	57.5275	54.005	55.4557
PKP2	98.3449	93.2177	90.5557	99.0206	102.03	103.059	99.6699	100.207	92.237	100.469	97.9308	98.7655
MSH4	0.334714	0.4018	0.225684	0.21433	0.36198	0.305813	0.436947	0.681682	0.376587	0.724756	0.510766	0.518681
GDI2	300.512	278.667	292.825	297.001	298.271	290.452	277.254	276.309	264.741	277.853	273.873	286.398
PRDM1	0.182571	0.219164	0.197474	0.306186	0.313716	0.0940962	0.229972	0.40396	0.242092	0.211387	0.374562	0.518681
ATG5	32.7715	33.8243	32.1036	34.2929	34.5329	36.4388	29.1145	30.3222	32.0637	30.8625	30.033	30.4293
TMCC3	21.9694	21.4781	22.4556	23.9438	23.2391	22.6301	20.4905	21.3089	19.5018	19.508	19.7496	19.7099
PITHD1	38.4312	38.792	38.1406	39.8042	37.1874	37.168	38.1984	39.1841	36.798	36.4794	35.4131	38.7714
MTA3	39.1006	36.5638	36.9275	39.7124	42.2551	40.1085	36.7725	36.9118	36.1524	40.4051	40.4527	39.2901
USP13	96.9452	105.929	103.166	109.431	101.306	104.659	84.5148	89.7043	85.028	93.9766	91.359	88.6512
ATP11B	187.074	189.065	179.25	182.793	191.294	190.733	165.074	163.654	160.399	168.536	172.23	177.864
LAMC2	236.247	271.982	260.975	264.331	247.353	255.377	267.941	247.299	249.866	251.943	253.067	251.474
CDK14	17.1008	17.7157	17.9983	17.5751	16.5304	17.9959	15.4311	15.6029	16.4084	15.6426	15.1527	16.1656
SEC61A1	302.125	299.597	300.019	311.238	305.004	305.813	326.124	320.34	312.11	317.473	313.372	311.987
PPP1R12A	165.896	164.811	156.371	160.258	165.256	161.681	162.59	159.413	155.019	171.556	173.286	176.611
RASGRF1	5.75099	5.40604	6.29094	6.98105	6.82935	6.61026	6.14026	7.0188	7.12826	7.09657	8.61492	7.47765
CAMK2B	0.578142	0.511382	0.366737	0.398042	0.530904	0.658674	0.57493	0.959405	0.780074	0.936143	0.919379	0.648351
CROCC	5.72056	6.72103	5.58568	6.42991	6.5639	5.55168	5.08238	5.42821	6.13299	6.00943	5.95893	5.18681
POLR3E	55.5016	54.864	54.9258	50.8269	57.4341	56.3636	59.3328	55.191	57.9675	52.9676	49.4081	52.9919
ATP2B4	52.9456	55.4119	49.989	64.4522	67.5937	69.89	47.0293	47.743	47.2348	58.4032	57.376	54.6776
ZC3H11A	182.297	178.546	168.501	188.641	203.071	198.12	177.171	177.818	174.145	192.332	197.905	201.897
RIOK2	28.4202	29.0027	28.2951	27.8936	31.2027	28.9816	30.7243	30.9787	28.7282	31.0135	32.7912	32.6769
YIPF1	16.4314	16.9121	16.7006	15.1562	17.3509	18.7487	16.765	15.7292	15.198	14.4649	17.1277	16.4249
NDC1	223.984	232.314	229.944	264.331	256.113	252.013	218.267	217.457	217.183	237.146	244.793	222.601
DGKG	0.425999	0.4018	0.648842	0.428661	0.410244	0.329337	0.758908	0.90891	0.726275	0.694558	0.64697	0.605128
FLYWCH1	33.5931	35.7602	35.4606	31.3228	30.2615	29.852	32.5641	32.342	36.8787	32.916	34.3575	29.1758
UNKL	17.3138	18.9577	18.9575	24.9236	23.8183	23.2182	20.9735	20.6524	20.1205	27.0273	24.9254	24.9399
PARP12	18.531	19.323	16.5596	10.4409	10.1596	9.76248	24.2621	22.3693	22.3262	11.3243	10.9644	10.9787
ALDH18A1	139.636	137.891	141.56	146.51	139.145	142.179	135.477	136.387	135.76	135.65	133.106	131.745
TARBP1	41.2306	43.6867	41.6105	42.6211	44.8131	42.0375	47.5582	41.1534	46.6161	45.871	43.2448	45.2549
GATB	14.2101	14.7205	14.8387	13.3191	14.4068	12.5383	13.5224	15.8302	13.5033	13.8006	14.1993	15.085
MXD1	27.2639	25.7152	23.4429	18.1568	19.5952	20.3718	33.9899	33.3772	32.5479	23.1016	24.006	24.6374
CDK17	33.7756	35.5411	32.4421	35.885	36.0291	35.1449	36.8645	35.1445	34.5922	32.5536	33.9149	35.1406
DNAJC25	5.93356	6.10006	5.896	6.12372	6.53977	6.13978	6.00227	5.80692	5.72951	5.85844	6.74211	6.8293
SLC2A3	1.43014	1.75331	1.41053	1.01041	1.39966	1.88192	1.6558	2.17128	2.28642	1.99308	1.56635	1.85861
PSD	0.273857	0.54791	0.394947	0.306186	0.627432	0.329337	0.482942	0.429207	0.645578	0.422774	0.578868	0.475458
CTDP1	18.5005	16.8026	19.0139	20.2389	18.6299	17.5489	18.7887	21.3846	19.5556	18.7531	17.366	17.2029
YBX3	423.899	428.465	420.788	425.538	426.195	424.28	421.654	403.43	405.665	410	397.818	400.162
STYK1	4.3817	3.4701	3.30063	3.79671	4.1507	4.3049	4.69143	3.18118	4.46525	3.77477	3.74562	3.37143
WNK1	633.947	621.403	622.493	630.805	621.881	610.826	640.472	667.998	635.007	636.033	656.641	656.607
RPS17P5	0.882427	1.68026	1.18484	1.37784	0.820487	0.799818	0.758908	0.681682	0.833872	0.966341	0.885327	1.90183
CCAR1	226.723	211.603	218.772	229.15	243.588	227.148	216.772	222.557	217.452	232.073	243.533	252.511
OGFR	42.113	41.6777	41.0463	38.5795	35.9808	36.5093	49.0531	47.0866	46.1857	37.5665	35.6174	37.3018
GNA15	24.0994	23.414	25.3048	22.5659	22.0084	23.1006	22.2153	23.1267	23.725	23.1016	21.6905	20.1421
PIGV	11.3498	10.9217	10.7764	11.8188	11.1248	11.762	11.6366	11.5886	10.0334	10.9015	9.77265	10.5033
PTPRU	25.7425	29.8793	28.2387	25.9034	25.604	27.0762	20.5365	23.5812	26.0114	19.8704	21.6224	20.7472
SNRNP40	51.1503	54.9006	52.2176	50.0308	52.4147	48.5772	48.5701	49.4598	50.0592	50.0685	49.1357	50.2688
COL11A1	0.760713	0.913183	0.930947	0.979796	0.772223	0.87039	0.98888	0.959405	1.07596	0.634161	1.08963	0.605128
QSER1	317.765	304.784	312.29	325.935	333.263	330.348	283.05	297.693	286.206	311.675	321.374	306.67
MPC1	7.72884	7.99948	7.08084	7.74651	7.14307	6.61026	7.49709	7.44801	7.26275	6.76439	6.94642	8.2989
ACAA1	23.7342	20.3822	20.4244	20.5145	19.5469	21.4539	23.4802	23.3034	22.5683	23.162	22.6099	22.2601
BCAT1	160.51	170.035	168.247	154.195	150.004	148.249	144.331	151.232	151.307	128.07	135.762	120.853
HDAC7	42.0218	40.2896	40.0025	44.0908	45.1751	46.3424	39.9232	38.3004	42.7965	42.4888	40.4186	41.3648
LZTS1	1.73442	2.8126	2.11579	0.704228	0.941147	0.658674	2.64468	2.44901	2.23262	0.694558	0.987481	0.994139
SPAG4	1.67357	1.93595	1.83368	1.68402	1.71337	2.18774	2.00076	1.84307	2.09813	2.14407	1.83876	1.94505
NCKAP1	497.08	496.187	491.568	500.431	506.941	491.206	488.53	489.978	477.593	493.981	503.445	499.749
MRPS35	117.667	120.504	117.751	121.433	117.137	113.574	122.92	120.38	119.997	116.293	114.854	116.098
GUCY1B1	2.06914	0.986238	1.46695	1.59217	1.2066	1.38792	2.64468	1.46435	1.90984	2.20447	1.94091	1.90183
SFSWAP	91.2246	91.9027	94.3641	89.2227	88.6126	89.5561	90.908	94.0721	92.6674	90.8964	89.4862	88.6945
TNK2	30.6719	31.1213	31.3419	32.7007	31.5646	31.1223	29.8964	27.6965	31.983	30.6209	28.9434	28.0088
MON2	67.8556	72.8355	67.0282	72.5661	76.6432	72.854	68.6237	72.6623	69.4804	75.8276	74.061	77.4996
CDH3	249.301	260.732	258.38	243.541	236.759	240.51	241.31	237.503	237.089	221.956	219.834	216.204
GPBP1	45.2168	39.7417	38.3945	43.0192	47.9985	46.6247	40.7971	40.1688	39.3534	44.0893	42.9724	45.082
DGAT2	1.73442	2.009	1.608	1.50031	1.18247	1.41144	1.83978	2.04505	2.07123	1.50991	1.36204	1.12381
ZNF112	3.86442	3.4701	3.80842	3.21496	4.70574	4.84596	3.54157	3.83762	3.28169	3.71437	4.22233	3.93333
CS	291.444	296.31	304.758	304.012	291.442	294.309	284.844	290.27	289.542	282.806	279.117	273.864
LTK	0.152143	0.219164	0.225684	0.459279	0.579168	0.446957	0.321961	0.20198	0.376587	0.543567	0.30646	0.432234
MRPS24	14.1188	15.1588	16.4185	16.7484	15.0101	15.2436	15.2242	15.1485	14.3641	15.6728	14.9825	14.2205
ELMO2	31.6152	31.9249	30.016	32.7007	30.165	31.5928	31.9661	34.0084	32.8438	33.1878	30.8503	32.6769
WAPL	141.614	136.868	140.178	136.896	138.276	133.523	148.309	146.562	138.154	142.777	144.002	147.824
VMP1	248.479	236.149	221.17	214.422	226.141	218.609	204.859	207.635	207.258	195.956	194.5	195.845
APPBP2	58.301	54.4257	51.9073	52.8477	54.4418	56.1755	53.4225	53.6004	51.727	54.0245	52.0641	54.0293
POLD1	75.9191	80.3236	82.2618	75.6586	70.8274	78.7585	72.7862	74.1014	77.1466	70.9053	64.7311	65.6996
EIF4B	497.11	482.453	500.285	497.461	500.353	506.849	425.678	437.791	417.797	439.232	444.026	451.08
SLC6A16	0.578142	0.94971	1.41053	0.612372	0.699828	0.658674	0.482942	0.656435	1.02217	0.573765	0.476715	0.907692
BICRA	13.7841	13.1864	14.6977	15.3093	14.7688	14.2321	13.0394	14.7193	13.7723	14.3441	13.4502	11.9297
SPHK2	8.36784	8.47434	8.18105	8.8794	8.85644	8.49219	8.94592	9.24058	9.38778	9.99559	9.05758	7.90989
RPL18	288.219	303.542	307.692	307.013	289.029	298.52	280.221	273.759	290.672	280.42	264.781	267.553
CA11	1.64314	1.64373	2.144	1.28598	1.47205	1.19973	2.69067	2.85297	2.77061	1.41931	1.94091	2.20439
ISOC2	33.2584	30.8291	32.9781	35.242	30.3822	31.5222	32.2421	28.5297	32.7631	29.2016	29.4201	28.052
U2AF2	260.864	248.97	259.001	264.239	255.027	254.272	253.107	244.926	249.758	246.598	234.373	242.051
EPN1	130.112	131.425	140.15	142.652	132.292	136.534	135.592	132.297	145.578	129.037	127.998	125.002
MED29	56.6883	57.0191	57.493	60.6555	57.4583	54.2935	67.8648	62.841	66.1718	66.7983	64.3565	66.5208
AHRR	5.29456	4.20064	4.25979	4.47032	4.58508	4.44605	5.17437	4.999	5.48741	5.67725	6.3335	4.97069
ZNF275	17.2834	15.1223	15.0644	17.2077	15.2032	16.0905	19.3637	19.3143	18.1031	17.3035	16.7531	16.8571
MTMR1	47.9857	44.4537	46.9987	52.3272	50.0015	50.0592	44.4306	46.0767	43.4151	49.7666	46.9564	46.9406
GPC1	183.819	196.407	193.637	229.885	202.564	211.34	146.377	146.461	144.287	162.889	158.95	152.492
ADCK1	8.88512	7.92643	8.35031	8.91002	7.79463	8.91562	8.48597	10.3262	9.52228	8.60647	9.6024	9.42271
HAGH	18.8961	17.8619	19.6345	22.1373	20.0537	19.2427	17.4779	18.9104	18.4797	18.8134	17.979	19.3209
RNF4	80.9398	86.2045	89.4837	84.8136	82.0005	82.9458	89.5052	86.5736	88.3635	82.9845	80.1562	79.7904
CASP8	19.6568	21.0032	20.1987	20.3614	20.2709	20.3954	21.2494	21.4604	20.7661	19.4174	23.359	20.1421
LIMCH1	9.40241	9.0953	10.8893	9.95105	10.2078	10.4447	11.7286	12.1188	10.141	14.4347	13.1437	12.967
INTS13	75.128	71.3744	72.2753	76.2404	77.1258	72.9011	76.9487	76.1464	75.3982	78.3038	76.6149	77.2835
TM7SF3	100.475	106.55	105.084	112.217	112.117	115.88	89.2982	86.2202	87.691	99.5935	99.5993	99.1978
DLX3	14.2405	13.2594	15.0644	15.5236	14.0931	15.0319	13.8443	15.3	14.7138	17.0318	14.4036	15.6469
SPA17	12.7191	11.5426	10.9739	11.9413	13.2726	11.6209	10.3717	11.8411	10.8672	10.4486	11.5774	12.1458
CCN5	0.638999	0.54791	0.620631	0.428661	0.555036	0.399909	0.597928	0.530197	0.430385	0.543567	0.340511	0.432234
DMRT3	0.334714	0.292219	0.310316	0.244949	0.289584	0.329337	0.229972	0.20198	0.242092	0.211387	0.340511	0.302564
ST3GAL6	0.547713	0.54791	0.733473	0.765466	0.772223	0.682198	0.804903	0.681682	0.699376	0.634161	0.715072	0.648351
ATP2C2	10.9543	12.8211	12.7794	10.4103	10.4733	9.92715	15.6381	14.896	17.0002	13.2268	13.0416	11.411
NGFR	54.9234	50.5903	51.9637	43.6622	41.3381	45.7072	64.7372	64.3054	62.8901	54.7492	51.8598	47.0703
CDON	2.86028	2.99524	4.00589	3.64362	2.9441	2.96403	4.32348	4.19108	3.79277	4.37873	4.63094	4.01978
TAF2	174.021	174.381	169.122	167.147	172.737	167.562	192.05	189.356	184.851	180.827	186.94	182.057
HIPK2	69.0727	75.3924	77.2968	71.0658	67.8109	68.3139	63.4493	69.1529	65.5531	61.6042	67.8297	65.1377
TNPO3	134.92	136.247	139.275	138.58	133.377	129.218	136.029	133.963	129.385	132.811	128.066	133.387
BORCS8-MEF2B	2.73857	3.36051	3.55452	2.93939	2.96823	3.08165	3.58757	3.43366	3.14719	2.86882	2.72408	2.93919
RFXANK	20.874	23.7062	21.6092	21.3106	20.9466	20.56	22.8362	22.748	23.0256	23.2526	22.0651	22.433
TMEM161A	11.5933	11.1043	11.6791	11.3595	12.0901	12.0678	11.7976	9.74553	11.7549	11.2337	11.0666	10.9355
LPAR2	6.2987	5.51562	6.20631	6.55238	6.17779	5.90454	6.43922	5.70593	6.10609	6.13022	5.17576	6.8293
CTSA	70.1073	64.7264	66.4922	65.5545	64.5289	65.8674	66.393	65.9464	61.841	61.2721	61.9389	62.1985
SUGP2	98.9535	92.8524	95.1258	97.3366	104.178	100.212	97.6922	96.4707	101.921	104.878	98.1351	98.3333
SLC12A2	71.3853	70.3516	68.4105	75.0156	75.8468	72.0777	73.936	73.0662	71.4709	79.5419	82.3014	84.4153
SNX24	7.3637	9.67974	8.0682	9.06311	8.59099	10.0918	7.52009	6.46336	7.45105	8.48568	7.45718	7.39121
EYA2	9.28069	9.02225	8.68883	8.8794	8.59099	7.05722	6.69219	7.92771	7.90833	8.1837	6.77616	6.13773
CNN2	267.771	260.294	276.04	282.181	265.066	271.515	253.981	258.812	262.75	265.804	262.5	256.488
ABCA7	13.3581	14.6109	13.3718	14.207	15.2032	13.197	14.3963	15.2747	16.5967	16.6996	16.651	16.7707
SNCAIP	4.44256	3.8719	3.4981	3.55176	4.07831	3.29337	2.85165	3.08019	3.20099	3.2312	3.71157	2.85275
DDX20	56.8709	53.6221	59.6934	58.9715	57.9409	54.764	58.7809	62.336	60.1195	63.0235	64.1181	60.4696
BTBD1	166.596	166.126	167.599	176.639	177.636	173.325	184.875	184.307	169.733	183.877	184.795	187.417
FAR2	11.9888	11.5792	12.6383	11.2064	10.9077	11.3621	12.6255	14.2396	14.2296	12.1699	12.0881	11.411
BCAS1	0.760713	0.54791	0.705263	0.275568	0.410244	0.588101	0.689916	0.681682	0.941468	1.02674	0.817225	0.907692
SBNO2	79.2967	83.3188	82.0644	93.4786	88.5644	89.5796	77.4316	69.7841	75.6671	76.4013	74.7421	69.6762
PMS1	24.2819	23.3044	20.0577	21.3718	23.3115	23.0301	21.2034	23.7579	21.0889	23.4942	20.7711	21.9143
HMG20B	59.7616	57.6766	59.3549	61.3597	64.36	61.8918	55.3543	56.7816	59.2049	55.927	53.9028	54.0293
CALCRL	1.065	1.42457	0.959157	0.796084	0.699828	0.75277	0.98888	0.959405	1.02217	0.845548	0.510766	0.518681
TAF11	33.7756	32.5093	33.8526	34.8746	31.6129	32.3221	35.3697	33.0742	35.4799	33.6105	34.3916	32.4608
ANKS1A	57.1143	58.809	58.2265	53.9194	53.8626	53.776	58.3209	59.5841	58.1289	52.8166	52.6429	51.0036
AP3D1	162.762	166.236	168.614	169.627	169.479	161.187	169.535	172.794	173.445	167.781	161.334	161.18
ZNF76	25.2861	23.9254	22.8223	21.1881	23.8424	24.3004	24.2391	22.4198	21.6	23.5244	21.316	23.5568
SLC9A3R2	16.0967	16.693	17.1238	15.8604	16.1926	15.0319	16.259	15.3757	18.0224	17.0318	16.5488	16.8571
NTHL1	11.076	8.83961	9.95831	11.7882	9.19429	10.3271	8.96891	9.01335	8.9843	8.66687	7.96795	8.126
BLTP3A	80.3312	83.1727	85.0829	74.6788	73.9887	76.312	77.7076	82.4331	82.6609	74.4686	72.8693	70.7135
GNAI3	288.097	296.711	296.774	315.984	319.701	316.916	302.459	294.689	285.857	305.213	317.015	306.627
IPO5	317.4	321.696	328.483	318.893	316.949	312.329	330.953	335.64	324.161	313.427	316.436	308.702
OAT	280.885	286.922	284.729	312.984	312.582	299.297	343.969	328.116	336.804	377.356	375.856	362.774
WDR3	144.992	145.269	145.453	146.939	138.88	133.24	160.153	162.114	150.474	142.596	146.045	140.822
PKN2	275.256	271.836	267.238	295.439	294.265	295.039	257.937	261.867	247.364	279.484	292.158	295
WDR18	30.1242	32.8746	31.3419	32.1189	30.6718	31.1694	31.7592	31.5341	33.8391	33.6709	31.9399	26.0637
TRAM2	54.8322	54.9736	57.3237	50.5207	51.2322	51.9176	62.7594	65.5172	66.7904	62.2384	59.4191	58.611
NTN1	54.3453	63.6306	63.3044	72.5049	65.8079	66.526	46.6384	44.6881	43.4958	53.2997	49.7145	52.6894
GLP2R	0.578142	0.511382	0.846315	0.67361	0.530904	0.494005	0.551933	0.732177	0.995266	0.724756	0.340511	0.302564
MCM10	52.4892	55.5946	56.0825	49.7859	50.4117	47.8009	60.2527	61.4524	59.4739	56.6215	57.0696	57.6168
DGKA	49.3855	47.1568	44.3187	49.7246	49.6878	48.4596	44.1547	42.8702	43.711	46.6259	45.4241	44.1743
ERBB3	86.9038	87.7751	84.6033	87.2937	88.1059	94.0492	82.491	88.0885	82.5533	90.4435	89.1797	90.9421
ANKRD44	3.77313	4.56591	3.46989	4.22537	4.89879	4.46957	4.02451	3.81237	3.76587	4.52972	4.69905	3.63077
KARS1	274.617	261.316	278.24	267.056	260.794	258.6	271.896	274.693	273.833	259.825	258.72	255.105
ADAT1	53.0369	53.9874	53.205	51.8067	48.6501	50.6003	60.0917	61.4271	58.3172	61.0003	58.9083	56.4066
PDIA5	15.2447	14.4648	14.8669	16.4728	15.5169	14.2791	15.5691	16.5876	17.2154	15.2803	14.2333	16.3817
TBC1D22B	38.1573	40.2896	41.413	38.6713	37.2115	39.5675	38.4513	39.5376	40.4562	38.2007	40.8272	37.7773
NDUFB4	70.8071	67.1007	71.1751	74.2195	75.4125	73.2304	62.9894	63.7499	63.966	70.7845	64.4246	67.8608
SPEN	260.042	254.559	257.703	257.533	271.871	258.012	225.304	238.715	225.118	233.583	245.236	239.674
MYLK	8.15484	9.02225	8.82989	8.97126	8.27727	9.85658	6.71519	7.11979	6.99376	8.81786	8.78517	8.34212
ZC3H15	121.988	113.673	117.581	119.443	116.751	113.104	117.723	123.864	117.253	120.491	121.358	123.014
MAP2K4	47.6815	50.4077	47.2808	46.969	47.9744	47.5656	47.2133	50.1415	48.4453	47.4413	49.1697	43.915
PACC1	10.8934	10.739	11.9613	10.2572	11.5834	11.1034	12.6025	12.75	11.4859	12.6228	12.2924	12.7941
SNAP91	1.09543	1.82637	1.24126	1.04103	1.42379	1.05858	1.60981	1.46435	1.58705	1.17773	1.6004	1.51282
SLK	173.899	165.286	166.16	158.635	167.283	162.786	169.535	162.922	162.282	156.487	161.3	166.756
CYB5R4	40.4395	41.9699	40.9617	39.1	38.756	38.4148	43.9247	42.2895	43.3613	40.1937	42.7	41.408
COL17A1	207.583	215.073	194.737	179.303	184.972	186.311	208.953	204.328	199.618	165.637	164.773	167.966
GSTO2	23.7647	23.9984	25.2202	21.5555	23.215	21.7127	20.8125	19.9455	22.6759	20.263	21.5543	19.7531
SEC61A2	5.32499	4.63897	4.59831	4.65403	4.80226	4.54014	6.07126	5.47871	6.37508	5.94904	6.77616	4.84102
PRKCQ	1.67357	2.62997	2.48252	1.71464	1.30313	1.64668	2.4377	1.56534	1.77534	1.05694	1.22584	1.12381
TLE2	2.95156	4.23717	3.15958	3.64362	4.00591	3.36394	3.3346	3.15594	3.81967	4.43913	4.01802	4.14945
ASB1	39.1006	40.9837	38.8741	43.9683	43.3652	42.2022	44.1087	43.148	40.9942	45.2066	43.5513	44.304
FAM107B	9.70669	10.5564	11.1149	8.84878	8.51859	9.10381	14.4193	15.3505	15.5746	13.8006	12.1222	12.2322
ME1	69.4683	72.872	73.178	77.4957	73.5302	75.4181	61.4716	61.5281	61.0878	66.4359	64.9354	65.0945
TBC1D1	61.1613	68.233	61.7528	48.1325	48.8673	50.6943	68.3937	67.5623	65.311	46.8071	50.4637	45.3414
CDK13	65.969	65.3839	63.0223	71.0046	70.5861	69.6783	67.1979	66.9058	70.3142	69.8785	70.9624	71.6644
MTHFD2	278.147	279.507	287.691	271.036	262.773	259.188	307.358	309.155	306.892	281.356	283.645	284.713
SLC9A7	52.5805	52.088	55.7157	50.6432	52.0768	56.1519	54.5494	53.0197	55.5197	53.9037	56.3204	48.1077
FOXJ2	59.2139	57.6766	60.5115	59.9819	57.2411	55.6344	57.3551	58.5489	59.3394	55.5344	55.4351	57.5736
YBX1	1716.05	1635.91	1728.26	1976.62	1925.56	1895.55	1629.81	1709.46	1604.56	1898.53	1890.68	1992.17
PDE4A	6.20741	5.55215	6.34736	6.2462	5.45383	5.71635	5.33535	5.25148	6.53648	6.25102	6.06109	5.44615
PPP2R5A	56.3536	56.3251	57.0981	68.7082	64.2635	64.6206	48.3861	47.4905	45.4326	55.7156	53.8007	56.8388
ELAVL1	160.632	150.821	161.026	161.115	161.491	163.939	153.989	154.843	158.92	154.615	158.814	157.333
DIP2B	89.2772	91.7201	91.6559	92.805	94.4767	92.7318	94.4266	93.3147	90.9996	92.8291	94.9003	96.5611
SMARCD1	90.8899	86.6428	92.5304	88.3653	88.2507	89.3209	93.4607	93.0875	91.3493	90.7152	89.2819	93.8381
KDM4A	84.4999	78.826	81.2462	88.8859	89.8192	91.6497	78.7655	82.2311	77.6039	90.4133	92.6189	91.7633
NFYC	46.799	48.8005	44.4033	54.3787	55.5518	53.729	44.8676	41.8603	39.9183	50.0383	48.1141	53.6403
ZMYND12	0.182571	0.292219	0.0846315	0.122474	0.144792	0.494005	0.206975	0.20198	0.215193	0.150991	0.340511	0.259341
SLC9A3	15.0317	15.9259	16.1364	15.1868	13.9724	14.2321	15.1322	15.0475	16.1395	13.6496	13.1778	11.2381
NGEF	9.64583	11.981	9.36589	12.2474	10.7387	11.762	7.86505	7.14504	8.41942	7.42875	8.47871	7.99633
ASPM	257.942	246.742	239.225	283.896	302.47	275.655	199.386	201.071	193.162	235.757	244.521	259.384
ELOVL1	59.2139	65.7126	63.7557	72.1375	70.0552	70.1723	63.7943	63.0682	62.7825	64.5335	59.385	59.6915
POLR1H	15.762	15.3049	17.293	14.7582	14.1896	15.8787	16.926	16.0322	16.1126	13.8308	14.4376	11.8
MPPED2	0.851998	1.27846	1.04379	1.01041	0.989411	1.3644	0.689916	0.631187	0.618679	0.785152	0.64697	0.734798
ZBTB11	52.7022	54.3526	53.3179	54.9298	56.2034	53.7525	59.2638	56.6049	56.9723	56.229	59.5212	58.611
ATXN3	77.1667	74.6618	72.1343	71.5863	76.7156	82.1931	64.7142	67.8652	68.3237	71.4488	67.8978	67.8608
GOLGA5	185.888	179.605	178.685	178.078	186.468	179.442	195.706	205.287	190.903	190.46	195.589	201.162
FGFR2	31.8891	31.7788	34.84	31.0473	33.1332	31.6399	29.4134	29.994	30.2077	34.0031	34.1873	33.1091
LRRC40	60.1267	60.3797	58.0008	61.4822	64.9874	60.2922	61.6555	62.2603	59.9312	62.9631	62.1432	63.6249
ISOC1	40.9568	38.3537	36.2505	41.0596	40.7107	40.7437	40.4981	35.3465	38.7078	40.2541	40.4186	40.7165
EML1	12.8713	14.7936	13.8231	12.7067	12.2108	12.4913	11.4756	12.4723	11.6204	13.5288	11.8838	13.2696
TRMT11	15.2143	14.2091	12.8922	12.6455	13.4174	14.3497	14.6952	15.6534	15.0366	15.0689	15.1187	12.9238
THUMPD1	126.917	125.398	127.342	125.996	123.821	126.465	126.669	125.228	117.549	118.83	120.575	121.674
MSANTD3	32.1934	34.5183	34.3322	33.7111	32.0473	30.0167	30.9313	35.599	33.8929	32.0402	34.2554	30.4293
KIF26A	9.82841	8.43781	9.11199	11.8494	9.36321	9.66839	10.2108	9.13959	9.92576	10.9317	9.50024	9.50915
ATG2B	200.737	194.252	195.781	187.08	194.624	193.297	215.714	222.228	210.216	214.86	225.282	212.357
ARFGEF1	213.152	202.909	199.674	205.114	210.021	211.575	196.281	198.748	190.446	199.278	200.493	207.861
ZFAT	12.6887	12.5654	14.5848	14.4214	14.5275	15.4083	13.6833	13.3054	13.6647	13.4684	14.6079	14.2205
MTFR1	69.1031	71.3379	70.9494	70.729	70.8998	71.5367	69.0376	68.3702	67.6243	68.8518	66.9103	66.9963
FECH	21.0261	22.3912	21.1861	19.994	22.1049	20.7953	18.9727	18.6831	19.0984	18.904	19.1707	22.1304
MYO9A	52.2457	51.1017	53.0357	54.3174	56.5412	53.5643	49.214	50.192	51.8077	53.6017	56.3545	56.7524
PFKP	122.018	127.517	131.799	121.678	114.82	117.997	135.96	134.443	138.261	123.088	117.851	118.908
IDI1	98.9231	97.674	95.3233	105.604	109.294	105.176	109.996	109.17	98.5314	112.79	116.455	118.821
SP100	52.337	54.6449	46.7448	38.7019	35.836	40.626	53.9515	54.4588	51.5925	35.3016	33.4722	38.1663
KLF6	20.661	19.6882	20.1705	17.0546	17.7129	18.1135	28.6315	29.6153	27.3564	24.9135	23.1547	21.9575
PLPP1	3.80356	4.018	4.79579	4.74589	5.23664	5.36349	3.63356	3.23168	4.25006	4.16735	5.17576	5.01392
NEO1	89.6424	88.1039	91.1763	96.0812	95.7074	101.012	88.5623	90.891	89.6278	97.2682	100.723	96.6476
TRAM1	222.554	217.264	206.557	211.728	218.515	213.763	218.887	207.56	209.194	210.723	219.05	214.431
PHKA1	23.2169	23.9619	23.4147	20.9125	21.6223	22.1361	24.975	25.2475	24.3168	22.5278	22.2694	23.6
TNFRSF1A	122.383	116.376	114.365	127.343	117.547	127.806	101.372	106.191	104.853	110.978	100.178	102.569
CACNB1	6.5117	6.50186	7.41936	4.19475	5.01945	5.5752	6.85317	6.76633	9.81817	6.10003	6.12919	4.62491
EVI5	33.7148	32.1806	33.4294	35.6095	35.281	35.192	35.4847	35.296	33.3011	38.2309	40.8953	34.1033
STOML1	3.62099	3.14135	4.17515	4.04166	3.95765	3.62271	4.1625	3.71138	4.62664	4.62032	4.18828	4.45201
PKM	2013.79	1956.22	2035.73	2264.34	2163.34	2189.55	2018.14	2012.28	1992.17	2164.66	2135.41	2119.46
DHX29	22.6084	22.3912	23.189	27.22	28.3551	28.7229	23.4112	23.2782	22.4876	28.1749	28.7391	27.3172
DNTTIP2	120.101	112.504	118.907	122.842	124.714	120.396	131.015	129.393	123.628	134.472	135.523	134.338
METTL22	10.7413	9.8989	11.0303	10.9921	10.0389	9.78601	12.2805	11.6138	11.7818	11.1431	11.8838	11.7568
TP53BP1	128.895	122.951	123.872	134.11	140.255	133.052	127.359	128.686	128.443	135.892	139.405	139.396
TRO	5.08156	5.11382	4.99326	4.50094	4.1507	4.44605	6.6462	6.43811	7.61244	5.13369	4.8693	5.27326
RRP15	32.7715	34.1896	30.9469	33.4968	33.9778	34.6745	35.1397	34.4628	33.7853	35.815	38.6479	39.9817
RHOA	276.839	284.402	283.29	286.315	283.865	288.758	291.352	285.019	281.876	288.574	284.463	278.316
DHX8	83.2524	86.8985	86.2677	80.5576	77.4395	78.5233	84.5148	89.2499	84.7321	84.585	80.2243	79.0989
PMS2P4	0.82157	0.620964	0.874526	0.765466	0.699828	0.705722	0.8279	0.782672	0.833872	0.785152	0.749123	0.734798
PRKCZ	15.2447	17.4235	17.4059	17.6057	17.4716	16.6786	16.673	16.4866	18.3183	17.9377	16.8553	15.6901
IARS2	195.868	201.813	200.125	218.525	212.506	217.809	192.441	192.058	194.319	201.482	207.337	201.551
SYT1	24.0385	21.7338	20.2834	16.9015	17.6646	17.9724	20.3525	19.8698	19.5825	16.7902	16.8553	18.2835
NAV3	4.44256	5.95395	4.68294	4.83774	3.74046	3.92852	8.00303	6.71583	6.24059	5.43567	5.10766	5.23003
IDH3G	19.2612	20.9302	20.509	21.6167	18.654	21.2657	18.4668	20.7029	20.793	20.7461	19.1707	21.2227
ROGDI	18.2571	16.693	16.7006	19.0142	18.3403	17.1961	16.65	15.7797	15.5208	16.5184	16.1061	16.6842
PDZD4	0.882427	1.02276	0.818105	0.551135	0.651564	0.517529	1.21885	0.883662	0.833872	0.936143	0.612919	0.648351
ROCK1	157.437	155.241	152.252	167.147	171.096	169.867	159.808	153.757	149.667	164.822	171.856	181.971
CBFB	137.659	138.037	129.881	131.783	135.284	130.182	148.631	146.057	145.497	133.838	150.199	143.242
PDK3	104.339	112.248	108.413	119.137	129.275	124.325	103.993	104.575	103.212	117.078	127.623	122.927
HYAL2	9.82841	11.8714	11.8766	11.4514	9.77345	10.0448	11.8206	10.9827	11.728	10.3278	9.97696	9.07692
HDAC4	23.7951	22.793	20.1705	23.9744	23.1184	23.5711	20.3065	19.794	18.2914	20.1422	21.7246	20.0989
RASSF1	6.14656	5.25993	5.21894	6.21558	5.14011	5.59873	6.18625	6.36237	6.50958	6.19062	5.65248	6.52674
FGFR3	50.2679	48.5083	41.1027	64.2685	67.1593	71.0191	27.9876	23.4549	26.6032	38.6234	39.7376	37.4315
IFI35	9.40241	10.7756	8.49136	6.33805	5.62275	6.3515	10.3028	9.59405	10.383	6.4926	5.51627	5.96483
HEATR6	30.6719	28.1626	28.549	27.9242	25.1455	24.6297	29.1145	28.2267	28.0827	25.1853	24.006	24.5509
COASY	129.686	133.142	136.398	126.424	120.322	121.219	126.002	125.48	131.052	119.222	113.015	110.09
PLEKHH3	13.5407	16.1816	14.8387	16.6565	14.2137	15.7141	13.2234	12.245	13.1806	12.5926	13.0075	13.7018
MEF2A	110.912	115.28	107.679	114.238	118.753	115.668	115.239	114.826	111.846	120.913	122.856	129.627
OTUD5	89.2468	84.5973	86.7191	82.3029	82.6279	82.9223	86.1706	85.1345	85.6467	84.5548	83.3229	85.2798
TFE3	66.395	66.6989	69.5953	71.4026	69.6449	72.1012	67.2439	70.1123	69.319	67.1003	66.8422	68.7252
TBC1D25	12.6278	14.3552	12.2434	11.237	13.2967	13.5734	12.0045	12.5732	13.584	11.6263	11.8157	12.3619
ACSL4	81.9744	82.1499	79.1587	81.17	80.8663	79.723	87.7114	85.8162	82.0422	80.0251	81.2458	85.2366
INPP5A	16.7965	18.8116	19.5781	20.0246	17.7853	19.1956	21.1344	19.996	19.2866	21.2595	21.5543	21.5685
GPKOW	33.6539	33.6782	33.9654	35.242	33.8089	33.9923	31.1152	33.5034	31.6871	33.9729	31.9739	31.5531
GRIPAP1	64.1433	60.4162	60.032	57.0119	57.5307	63.8678	62.1615	63.3207	65.1496	66.1038	63.9819	64.1868
FTSJ1	82.157	82.296	86.6062	90.9373	82.0487	82.5694	85.8946	82.4835	82.7416	82.1692	80.0881	76.808
PRR11	197.146	191.476	201	210.809	210.648	209.999	165.534	167.391	164.3	174.515	179.483	172.505
REEP1	2.37342	3.06829	2.39789	3.15372	3.71633	3.52861	2.73667	3.28217	2.8244	4.49952	4.32448	4.10623
ATP11A	83.0394	81.8942	80.5974	82.4559	82.2659	81.7932	93.4377	92.5068	93.286	88.1182	90.1672	90.5098
POLR1A	221.306	225.374	233.978	227.925	221.001	206.447	234.411	246.845	236.685	222.802	219.153	211.492
LAPTM4A	89.1555	89.8572	84.4622	88.6103	88.4679	95.6018	87.9643	87.7603	83.0106	87.1519	85.5703	88.1758
TTC7A	24.0081	24.1811	26.7153	26.0871	24.5181	25.6177	22.2383	23.2277	24.263	22.407	22.7121	24.1619
IP6K2	35.9361	31.2309	35.4606	33.3131	34.5811	34.3686	36.2436	34.9173	35.2647	39.0462	38.8523	36.3509
STON1-GTF2A1L	0.699856	0.803601	0.677052	0.581754	0.675696	0.75277	0.505939	0.80792	0.753175	0.634161	0.64697	0.605128
SRBD1	18.105	16.1451	16.3339	15.4012	18.0266	16.608	16.857	18.2539	16.7312	17.5149	19.0005	16.2088
KIF2A	150.499	153.013	150.701	158.972	158.064	158.387	143.848	146.41	144.825	155.52	158.814	163.255
RASGRP2	0.973712	1.13235	0.959157	1.13289	1.44792	0.940962	0.98888	1.13614	1.10286	1.38912	1.15774	1.12381
PSME4	121.927	122.403	128.696	122.566	126.21	120.796	131.245	132.196	129.304	121.578	124.354	128.546
IFT80	41.2306	40.6914	41.808	40.9371	44.4752	41.7552	33.001	32.9732	32.6824	37.8383	37.9669	39.5062
SIRT2	23.0952	24.802	22.8223	24.7705	22.9013	23.3594	24.1931	25.197	26.9529	26.5442	27.9559	26.6689
ERLEC1	74.702	71.2648	72.3317	68.7694	73.6267	73.1833	72.1423	74.0004	72.251	71.1468	77.0575	75.252
PPP2R5B	2.86028	3.28746	2.62358	2.1433	2.9441	2.72879	4.62244	4.24158	4.38455	3.2614	3.2689	3.3282
PYGM	0.304285	0.328746	0.536	0.183712	0.289584	0.470481	0.505939	0.227227	0.618679	0.452972	0.238357	0.389011
PITX1	36.6359	39.6321	38.8741	49.1429	45.1992	47.5186	27.4127	26.2069	29.6697	31.7685	30.1352	27.274
MAST4	21.6042	20.4188	17.9137	18.8917	23.3839	23.0536	23.8481	23.4549	22.6759	21.2293	21.2138	22.3897
SDK2	1.03457	0.840128	0.789894	0.612372	0.675696	0.705722	0.942886	1.03515	0.968367	0.392576	0.783174	0.518681
NUP133	79.6618	80.6158	79.61	88.0285	82.6279	81.2991	81.2492	78.0905	76.7162	83.1355	84.8552	87.441
NUCKS1	1031.92	1006.51	1026.16	1103.37	1117.58	1116.62	877.022	893.382	871.638	945.746	971.443	959.733
VPS35	220.607	222.597	227.602	213.167	215.402	220.021	219.761	222.43	218.394	206.102	212.887	206.046
DNAJA2	152.69	150.602	154.283	156.032	149.691	152.177	158.75	158.453	156.714	158.087	153.094	160.056
BCL3	49.6897	38.098	36.6172	49.9696	48.4812	52.6233	33.8979	31.4079	34.5922	40.1635	35.992	34.7949
KCNAB2	8.67212	7.81685	9.25304	8.0527	7.2396	8.51571	10.5097	10.3515	10.7596	10.5694	8.34251	10.3304
ABCC9	0.365142	0.511382	0.141053	0.0612372	0.12066	0.0470481	1.21885	1.0099	1.21046	0.181189	0.0340511	0.12967
GAL	55.5016	63.6306	70.8084	60.0737	54.9244	53.0703	77.1787	73.0662	84.3556	69.033	63.4031	62.7604
CLEC2D	3.71228	3.79884	2.87747	3.4599	3.40261	3.64623	3.3116	3.48415	3.63138	3.35199	4.18828	4.19267
FUNDC1	10.7413	11.3965	11.1149	12.7067	11.7281	11.1975	10.6017	10.5535	10.2486	11.6565	12.3605	11.8
MAOB	0.912855	1.09582	1.04379	0.88794	0.820487	1.24678	1.12686	1.08564	0.564881	0.875746	0.817225	1.03736
RORA	3.07328	3.32399	2.4261	2.41887	2.91997	3.24632	3.12762	2.70148	2.9589	2.23466	2.51978	2.7663
DRD4	0.213	0.474855	0.338526	0.122474	0.217188	0.517529	0.229972	0.252475	0.430385	0.241585	0.272408	0.216117
TGFBR3	7.91141	9.24141	8.26568	11.5432	11.6316	11.1504	7.47409	7.37227	8.52701	11.1733	11.7817	9.29304
HES2	2.70814	2.52038	2.56716	2.93939	2.96823	3.01108	1.77079	1.9693	1.45255	1.99308	1.94091	2.80952
ATP1B3	179.985	186.874	178.601	209.799	202.685	208.164	176.527	170.042	173.284	193.933	190.005	184.823
NEDD4	66.0298	68.6348	69.0593	72.1681	74.6161	75.277	71.7283	68.2187	70.3411	72.4756	77.0916	75.252
PIGB	16.3705	15.7067	15.8825	17.4832	17.1096	17.2902	14.3043	14.2901	14.2027	15.1897	16.6169	15.9062
MAPK6	122.049	126.896	121.587	126.21	132.171	126.324	114.135	114.22	108.834	114.511	116.591	113.289
GNB5	33.5626	36.8195	35.8555	39.0387	37.0667	40.3673	35.2547	36.9876	35.8027	38.4724	36.7751	38.0366
RAB27A	20.022	17.2774	20.1987	18.5855	19.571	19.0074	16.42	15.1232	16.6505	17.4847	17.366	17.5487
HDHD5	23.8255	24.8751	27.7873	25.2604	25.5316	23.0771	24.814	24.4648	25.9307	23.6452	21.6565	20.9634
UFD1	43.9996	44.6729	44.3751	46.2341	45.8266	44.6722	46.5464	43.2742	46.6699	47.9849	50.1572	46.811
LRP6	107.534	111.372	110.19	113.411	117.885	117.244	112.203	109.019	104.88	113.485	118.293	117.222
PHRF1	75.4323	77.8032	77.1557	79.0267	75.7986	74.83	75.9828	73.9751	72.3586	75.2236	70.1792	73.7824
ELP1	53.9193	51.54	54.672	51.7761	54.3211	52.1058	56.1362	57.438	53.8251	49.2532	54.8563	52.5165
NUCB2	42.6912	42.0429	41.6387	40.6309	43.3169	43.2137	41.188	41.5321	39.0037	41.4923	43.4151	45.7304
PFN2	220.698	220.808	221.311	214.147	212.217	207.835	204.445	211.574	204.003	198.16	192.763	193.338
PTPN3	33.2584	32.8746	31.0598	31.874	30.8889	32.9102	31.2532	31.4331	32.3865	31.0437	31.7696	33.8007
SPTB	0.304285	0.876656	0.733473	0.826703	0.675696	1.12915	0.459944	0.732177	0.88767	1.44951	1.15774	0.950915
DAPP1	7.97227	8.83961	7.30652	6.42991	5.83994	7.03369	13.9133	14.3406	15.5746	11.4149	10.9985	12.4916
SLC44A1	157.893	167.368	159.079	162.769	162.939	170.22	147.826	143.33	138.988	142.807	144.989	142.162
TMEM260	26.8075	26.738	24.2328	23.6682	26.9796	25.3119	25.8949	25.2727	25.3927	24.6417	27.0365	27.8791
SMG6	37.9748	38.6459	39.0151	38.8856	39.9384	39.4969	40.1761	42.3653	39.2189	38.3517	38.6479	41.6674
EXOC5	259.677	246.085	249.127	258.513	259.033	257.024	260.926	248.158	244.459	250.011	268.561	270.708
CLTCL1	3.01242	2.73955	2.9621	2.84753	4.05417	2.68174	2.5067	3.18118	3.14719	3.11041	3.60941	3.54432
FSTL3	12.0801	12.4558	11.9048	13.5028	10.4009	11.0798	12.0045	11.7906	10.8134	10.509	10.2494	11.0652
DGCR2	68.6467	70.5708	69.5953	74.0358	70.031	72.0542	67.0139	63.3207	68.3506	69.2142	66.025	67.7743
RNF126	30.2155	32.3267	33.8526	32.5476	31.0579	32.7455	31.2302	31.5341	33.6239	31.3155	30.033	29.7377
MNT	19.6568	20.3092	18.7318	17.2689	18.3403	19.4073	20.2146	20.4757	21.4117	18.8738	17.332	17.2461
ZXDC	23.8864	22.9392	21.7503	23.9131	23.5046	22.7713	25.4119	25.1717	24.2092	25.3664	24.8232	25.2857
JMJD6	31.9804	28.4548	30.2417	27.8629	27.9448	27.5231	31.6902	29.4891	29.6159	28.5675	27.7176	26.9282
POLB	24.4341	25.9709	28.408	27.1893	26.0625	24.418	28.2866	28.6054	28.244	28.6882	30.6119	28.6571
ST6GALNAC1	0.273857	0.438328	0.620631	0.796084	0.917015	1.03506	0.275967	0.50495	0.457285	1.08713	0.64697	0.648351
WIPI1	1.36928	1.75331	1.24126	0.642991	1.18247	1.3644	1.60981	1.46435	1.85604	1.54011	1.83876	1.90183
GBA2	30.5198	30.7925	30.9187	30.9554	30.0202	31.9927	29.2295	31.1049	33.3549	31.9496	29.6925	28.0088
NDST1	171.769	180.847	191.295	206.155	190.787	192.192	176.642	170.269	166.075	190.671	189.358	187.763
ASNS	47.7727	53.9143	57.352	47.5201	46.4299	46.6717	45.9024	47.0613	49.4943	40.2843	38.9544	36.6967
AP3M2	44.5778	45.4765	46.4345	44.8869	41.3864	40.0615	45.0285	46.3039	48.1494	44.8745	42.8703	41.9267
CNGB1	2.16042	1.82637	2.00295	2.05145	2.38907	2.11717	5.05939	4.39306	5.27222	5.40547	5.82273	5.3597
ST6GALNAC2	8.82427	8.6935	8.12462	9.00187	8.56685	9.36258	4.53045	4.84752	5.19152	6.97577	5.31196	6.61318
PABPC1	3339.16	3223.57	3337.25	3375.79	3414.43	3378.83	3102.53	3201.03	3127.1	3220.81	3176.79	3282.04
TESK2	6.35956	6.64797	6.09347	8.02208	8.39793	7.66884	5.01339	6.03415	4.73424	6.25102	6.16324	5.96483
CFAP20	40.9568	41.3124	42.6261	40.4472	41.5553	38.2031	45.8105	44.4356	42.5544	41.5829	42.019	42.9641
CSNK2A2	188.474	187.97	197.812	181.262	180.966	181.864	187.358	199.455	190.365	187.138	186.498	188.195
PTPN21	26.4728	28.8566	28.6054	29.6694	28.5723	27.4526	26.8607	26.7623	26.2266	25.91	27.8197	26.1069
EIF2B3	25.6208	28.6739	29.4236	28.9958	30.3098	28.6994	30.9313	29.1608	31.5795	31.7081	31.4972	30.7319
CAMK2A	0.578142	1.38804	0.902736	0.949177	1.15834	0.63515	0.896891	1.21188	1.29116	1.6005	1.63445	1.51282
TCOF1	228.64	235.455	242.526	237.172	220.156	220.091	221.233	231.444	224.231	215.977	210.64	209.461
CDC42	112.981	110.714	115.945	117.361	120.467	118.373	106.523	108.286	105.498	107.747	112.505	114.499
OSBPL3	30.0329	29.368	30.2699	24.3418	27.4622	25.2884	31.5522	32.544	31.3374	27.2387	26.3215	27.4901
RAD18	25.0731	24.4733	25.4741	22.9333	24.2768	22.8183	28.3326	27.4693	27.3026	27.9937	26.4577	24.9831
ATP2B1	95.6976	98.4776	99.2445	90.5086	86.4408	85.9334	98.3131	97.1271	91.2686	91.6816	93.6404	94.5296
NCK2	27.8117	29.5871	29.0286	30.8942	30.8165	31.0047	29.5284	30.9282	30.0194	28.2353	30.2714	28.441
MAP4K4	217.503	224.022	221.452	164.024	150.921	152.953	307.312	312.337	287.04	192.513	191.435	197.012
MGAT4A	10.7717	11.5792	11.256	12.0637	13.2002	13.8792	10.2108	9.31632	10.921	11.0827	12.0541	13.3128
RPL31	249.97	261.097	270.059	281.538	267.407	282.783	244.644	225.334	246.557	250.705	246.359	250.177
WDR1	373.997	371.264	384.932	381.11	370.716	368.457	367.059	377.399	380.568	375.967	370.918	378.594
SNX13	50.3592	53.2934	49.2555	50.7044	53.5971	52.2705	47.9262	47.8945	48.3108	49.8571	50.4977	53.6835
ARHGAP10	18.2571	20.8936	19.9448	18.3099	15.6858	15.4083	19.3407	20.3495	18.6142	17.5451	17.2639	18.5861
RPS6KA2	0.730284	0.694019	0.620631	0.796084	0.748092	1.10563	1.17286	0.90891	0.995266	1.26832	0.851276	0.907692
ING3	13.6624	13.369	14.7823	13.7784	15.6858	12.9853	12.4185	12.6742	12.4274	14.4045	13.6204	14.4798
VASH1	12.8104	14.1726	13.1179	14.2989	13.1037	13.0323	14.5572	13.6084	16.3546	16.0956	15.1868	14.4798
LMCD1	0.699856	0.4018	0.620631	0.306186	0.36198	0.564577	0.804903	0.631187	0.618679	0.452972	0.374562	0.648351
BUD23	52.4587	54.097	55.9132	50.8269	47.8055	49.5887	54.2734	55.4435	56.0039	52.0314	51.4171	50.8307
SEL1L	321.112	311.578	312.121	300.522	304.087	300.026	330.424	332.888	321.068	319.617	324.438	307.016
TRIP13	99.0143	101.035	107.031	100.398	93.2701	90.1207	113.215	116.997	112.358	103.338	103.89	101.056
ATP6AP1	93.6285	90.1859	91.1481	99.0512	90.6156	100.471	99.302	100.99	97.8051	98.9593	95.2068	92.7575
TCF3	107.473	112.76	114.196	128.231	116.027	116.091	103.372	106.065	108.457	111.643	107.942	104.644
TRIB2	4.83813	5.4791	4.25979	4.9296	5.55036	5.43406	5.86429	4.87277	5.37982	5.34507	4.35854	5.74872
DAZAP1	164.953	165.761	168.755	175.139	172.761	168.926	153.92	152.015	153.89	156.124	155.341	153.227
MBD3	56.8709	55.8137	55.6875	64.8809	57.0721	60.7862	51.7437	50.8484	52.8567	57.7087	56.5588	51.6088
HLTF	185.157	181.541	187.459	178.445	182.679	178.454	170.087	169.865	162.605	165.818	164.705	168.442
FAM50A	36.8793	37.477	40.4257	37.2322	37.839	37.4268	38.7043	40.5222	41.8819	37.9893	37.2519	42.4886
FAM3A	38.9789	39.2303	37.3225	39.5593	37.67	40.2497	38.6123	36.4321	37.9815	35.9358	35.6855	37.4315
CPSF1	67.8251	64.8725	65.8433	68.3408	63.9498	64.2207	61.7935	62.8662	62.917	58.4636	58.4316	55.8014
MYO3B	24.2211	26.2631	23.3583	29.302	30.9372	27.9466	19.5246	18.2792	18.2914	26.363	24.3125	27.663
CYBRD1	19.1091	20.3457	19.0703	13.6865	14.8412	16.0905	21.1804	20.5262	19.6363	15.2501	15.6975	17.9377
PDCD2	39.8309	42.6274	42.9082	42.1312	42.231	42.6962	43.7407	43.8296	40.8059	40.8883	41.4401	41.8835
SLC6A15	74.7324	78.5337	79.3561	59.6145	57.4583	59.6805	80.9732	83.8974	80.8587	62.5404	63.9138	61.3773
RDH11	181.293	188.408	184.863	188.182	193.321	190.568	174.25	174.081	174.898	176.81	181.526	180.933
PRKACA	94.3892	93.583	95.8593	99.4799	101.837	99.1069	98.75	104.6	100.522	101.073	97.7946	103.477
ADGRL1	63.0783	65.2013	68.1284	63.8704	62.4294	61.8212	67.0599	67.8148	73.7035	63.6879	61.6324	60.5992
ACTN1	878.745	884.546	911.566	854.902	829.416	827.553	842.94	858.642	851.921	784.488	771.325	757.534
ZFYVE26	51.272	57.4575	53.8821	49.5409	53.211	49.8945	52.3417	53.8276	53.5561	52.9374	51.6895	51.8681
EPN2	63.2	64.7995	62.4298	61.7884	60.9574	60.9273	62.8744	63.1945	65.4993	62.2384	60.3385	59.5187
PTPN18	16.5835	15.7798	15.7133	14.5132	14.8653	15.8552	14.6492	15.6787	14.0144	12.6228	13.7566	14.5663
LIMS2	1.36928	1.09582	1.21305	0.949177	1.279	1.01153	1.01188	1.33812	1.04906	1.50991	1.19179	0.864468
SPEG	11.5628	11.1043	11.4535	10.9002	10.9559	10.727	14.8562	13.1792	15.8167	14.7065	13.8928	13.0103
LNX1	3.34714	3.65273	3.4981	4.80712	3.25782	3.99909	2.96664	3.08019	3.55068	4.28814	3.43916	3.76044
ALDH3A2	175.086	173.651	175.723	174.465	166.004	170.126	143.043	147.395	136.889	139.183	144.649	143.459
TFRC	547.591	554.704	563.533	562.74	565.943	555.568	557.613	540.776	524.747	527.532	531.503	514.229
SREBF1	195.899	205.612	208.165	233.773	214.316	232.512	160.176	154.818	160.507	168.717	167.054	160.272
AFF4	250.7	249.153	255.051	258.329	257.054	256.106	271.896	274.844	266.731	274.29	286.71	280.52
UBE2D1	54.6496	55.2293	49.9044	53.3683	53.9832	53.9877	54.7334	51.3029	50.1937	52.3938	55.4011	54.8505
PALS1	156.068	155.424	152.139	163.565	168.103	164.127	142.077	139.063	138.046	159.688	160.38	160.834
RHOBTB1	3.80356	3.50662	3.80842	2.08207	2.17188	2.37593	3.17362	3.25693	2.932	2.29506	2.14522	2.16117
SMC1A	228.974	211.712	210.789	220.73	229.423	220.021	215.093	221.9	208.602	217.457	220.549	223.724
HSD17B10	39.6483	36.4543	40.7078	42.8967	39.7454	38.65	40.3141	42.5925	40.4562	43.274	40.5889	39.9817
MARK2	59.1226	56.2521	62.2324	59.7982	58.3753	61.5154	62.5984	61.6544	61.3837	63.6879	59.8618	59.7348
HMMR	92.8678	91.5009	89.5119	99.6024	107.918	100.659	75.2009	81.3979	78.5991	89.8999	91.5633	92.8871
CHFR	43.9996	44.9651	45.1932	41.1208	42.062	40.1556	47.3513	46.7331	48.1494	42.217	43.0746	40.7165
TRHDE	0.486856	0.474855	0.620631	0.306186	0.36198	0.352861	0.183978	0.378712	0.349688	0.513369	0.544817	0.475458
P4HA2	23.0039	20.9667	23.0762	22.2291	21.1155	21.9715	25.2739	24.8435	24.7741	23.7961	23.8698	21.6549
NFATC3	47.1642	47.522	50.5814	50.98	50.0497	50.4121	43.3268	47.1623	46.0243	47.1091	47.9779	44.1743
TRNT1	36.3012	34.8836	34.7553	35.2727	37.7666	34.0864	40.1531	38.3762	39.8914	35.1808	35.9579	37.5179
ACADVL	127.83	131.681	131.151	121.985	124.328	124.913	131.774	125.556	135.518	128.523	120.541	122.106
STK10	35.5101	35.7602	35.1785	33.4968	32.7471	31.287	35.9446	37.4925	37.8739	33.218	33.0295	32.6769
FBXW11	97.4929	103.701	102.207	110.809	101.716	104.376	104.913	104.777	97.3478	105.21	109.576	102.267
ACAP1	0.121714	0.109582	0.282105	0.122474	0.337848	0.235241	0.482942	0.40396	0.457285	0.392576	0.30646	0.172894
EVC	6.63341	8.03601	7.61684	7.25661	7.64984	7.45713	8.21001	7.72573	8.796	6.91538	6.98047	8.08278
DERL2	39.1311	38.6094	40.4539	35.0583	39.4799	37.0504	40.7511	37.0633	39.2458	40.8581	37.2519	37.734
NDE1	55.5016	57.4209	59.5524	59.0633	58.0616	56.74	50.2259	51.0757	50.5165	50.5819	46.3775	51.4791
TMEM38A	4.3817	4.6755	4.85221	4.96022	4.8264	4.32843	5.40435	4.67079	6.13299	5.91884	4.97145	5.79194
AP1M1	33.6539	33.0572	32.8934	32.7007	29.7789	31.7575	35.4617	31.8118	35.6413	32.6442	32.2464	29.7809
PVR	63.413	64.4707	68.1566	66.9323	65.3011	64.4559	67.3358	71.5261	71.175	71.0563	64.663	64.3597
XRCC1	22.0607	21.5876	22.6248	24.4949	22.6117	21.2893	21.9623	21.6371	21.7883	23.2526	21.2479	21.7414
SCARB1	68.8901	70.4247	70.6673	68.8307	66.0251	65.3028	76.9487	79.4791	80.0786	71.63	70.9965	71.189
CYP2W1	1.15628	1.24193	0.620631	0.153093	0.24132	0.423433	0.98888	0.934157	0.88767	0.241585	0.170255	0.0432234
MCM2	252.83	258.613	266.9	273.914	254.351	264.222	259.248	264.922	258.366	247.444	250.956	241.403
MOV10L1	0.182571	0.219164	0.0846315	0.183712	0.12066	0.235241	0.321961	0.555445	0.29589	0.211387	0.204306	0.216117
PANX2	17.7702	18.5193	17.152	14.5132	17.3992	15.8317	15.7301	14.2648	15.4939	14.7065	13.9609	13.7018
SELENOO	44.456	39.4495	45.3343	47.5507	44.3063	42.9079	44.3386	39.5628	43.4689	44.1195	40.2824	40.1546
TP63	340.069	343.211	334.012	302.604	316.974	328.325	264.353	277.672	267.538	248.229	260.729	249.226
ALPK1	17.0704	16.8026	13.6257	16.7178	18.3403	18.537	12.9474	12.5228	12.6964	11.7773	13.7226	12.3619
LLGL2	22.3954	24.8386	22.9069	25.7196	22.491	23.6417	21.4334	22.7227	24.1823	23.464	22.3034	21.7846
PDE8A	72.5111	72.9451	77.1839	82.5784	83.1829	82.3577	80.0763	79.4286	79.7827	84.736	86.7961	92.4981
CLCN4	3.16456	1.97248	3.35705	2.6332	2.91997	3.0346	3.2656	2.92871	3.0665	2.74803	3.40511	3.58754
NLE1	23.0952	21.5146	24.1482	21.4637	18.6058	19.3133	25.2969	24.5153	25.7424	23.4036	21.3841	19.6667
SDHA	95.2412	94.5327	96.4799	94.336	93.3666	96.2604	103.326	98.8692	95.6263	94.6712	93.9809	98.8952
SMARCE1	73.0893	71.3379	70.2159	69.2593	69.8138	68.5962	70.4635	71.1979	68.3775	66.9493	70.3495	75.0359
GSDMB	2.86028	3.10482	2.45431	2.6332	2.91997	2.47003	2.55269	2.57524	2.932	2.26486	2.31547	2.20439
KDM5A	228.214	220.187	222.327	213.412	221.869	221.997	233.077	235.862	224.338	231.529	229.13	232.369
ADAM11	0.213	0.219164	0.197474	0.183712	0.434376	0.305813	0.252969	0.40396	0.242092	0.513369	0.204306	0.475458
PPP2R3A	28.3594	28.7835	27.1667	27.5568	28.7171	27.4996	26.8148	25.601	26.2266	25.3664	26.1853	29.4784
FERMT2	120.284	113.527	115.663	122.291	118.392	113.645	123.794	122.173	122.041	127.557	130.177	132.22
DHRS9	0.304285	0.109582	0.338526	0.336805	0.12066	0.164668	0.114986	0.10099	0.188294	0.150991	0.136204	0.216117
PTGS2	3.65142	3.06829	2.28505	2.6332	2.9441	2.77584	4.78342	5.73118	4.51905	2.95942	3.81372	3.24176
IGF2BP2	18.2875	21.6242	21.4964	17.7282	16.6752	16.655	22.3533	23.2277	22.0035	19.206	15.9359	17.8081
MAP3K13	39.6788	38.792	39.8897	41.427	40.1556	40.6025	38.4743	38.9064	39.3803	39.016	38.3074	41.6242
ST6GAL1	5.72056	5.22341	5.02147	4.50094	3.93351	4.44605	5.7493	5.68068	5.8909	5.07329	4.32448	3.41465
VDAC1P1	0.456428	0.730546	0.536	0.88794	0.386112	0.564577	0.344958	0.555445	0.29589	0.543567	0.476715	0.691575
FRY	1.15628	0.986238	1.04379	0.796084	0.796355	1.1762	1.12686	1.28762	1.23736	1.6911	1.83876	2.16117
PICALM	93.0808	96.7974	96.621	91.5191	95.997	94.2609	98.842	100.005	97.4554	94.9732	98.7821	102.699
NSF	46.6469	48.143	43.6416	45.9892	45.9714	43.5666	50.9848	51.1262	47.0465	46.9581	49.5102	50.7443
GLI2	0.699856	0.438328	0.733473	0.398042	0.675696	0.305813	0.505939	0.631187	0.753175	0.845548	0.578868	0.778022
CLASP1	88.9121	84.5242	83.1646	75.1075	76.9328	77.7941	82.882	84.6548	86.4537	76.8543	76.8532	79.0124
MRPS34	76.0408	79.9218	86.7473	93.3562	82.8451	82.6165	78.5125	74.9345	78.8143	76.4315	72.1542	65.8293
NOTCH3	60.5527	64.6899	59.9191	86.6201	81.3248	85.4864	40.5211	36.6089	38.9768	52.122	50.668	47.5458
CLNS1A	64.3259	61.2563	65.6741	67.7284	64.8185	65.5145	61.4486	62.3613	61.034	63.7483	64.5949	67.515
PPP2R2C	0.973712	1.31498	1.12842	1.37784	1.03768	1.01153	1.28784	1.13614	1.23736	1.14753	1.02153	1.4696
TEAD2	32.0716	31.4865	29.621	31.0779	30.6476	31.2635	27.9416	26.8886	28.0827	30.4699	28.1262	29.0894
EED	35.2058	32.9111	34.2193	36.8342	36.391	34.6039	34.5648	33.5034	33.4625	36.0264	34.3916	31.5531
SNCB	0.213	0.182637	0.253895	0.122474	0.12066	0.0940962	0.643922	0.30297	0.29589	0.48317	0.374562	0.864468
TSG101	72.1155	73.566	71.2879	73.0254	70.7791	70.1487	72.5562	75.4142	72.6544	67.2211	71.9499	73.3934
NCBP3	90.9812	90.7704	91.3456	84.8442	91.967	89.8619	94.8175	94.5771	95.8146	95.8489	95.6154	96.4747
ATP2A3	4.19913	5.33299	3.216	4.89898	3.69219	3.74033	5.22037	4.89801	4.81494	5.85844	5.48222	5.57582
CA12	0.152143	0.292219	0.282105	0.153093	0.386112	0.258765	0.597928	0.30297	0.403486	0.513369	0.578868	0.561904
MGLL	2.95156	4.34675	3.30063	2.93939	2.38907	2.49355	4.9214	5.88266	5.9985	4.9827	3.81372	4.36557
NTN4	8.30698	7.56115	6.60126	7.62404	7.1672	7.24541	6.00227	5.93316	6.13299	5.94904	5.82273	6.61318
BCS1L	17.892	18.4098	18.76	18.3099	17.544	16.3257	20.4445	19.996	19.5825	18.7531	17.5022	19.3641
NUAK1	9.55455	12.4193	9.70441	13.0129	10.3044	11.4797	12.9474	13.0277	11.0286	13.1362	12.3265	13.0103
DPP8	105.313	101.473	104.04	114.177	119.043	116.585	102.246	107.024	102.27	116.988	122.243	127.207
SLC24A1	12.354	12.8941	12.5819	13.6865	13.4415	14.9378	12.3495	13.5831	11.5666	13.71	13.7566	14.307
ZNF532	26.2294	26.2266	22.2581	28.0467	29.5134	26.9115	22.7672	23.7579	22.4069	25.1853	26.7641	29.5216
SCARF1	0.365142	0.292219	0.225684	0.21433	0.265452	0.494005	0.643922	0.580692	0.860771	0.452972	0.408613	0.821245
LMAN1	150.499	149.36	150.362	151.746	151.911	151.26	156.358	154.161	149.962	148.726	149.654	147.305
HACD3	159.75	171.678	170.307	180.405	181.424	187.134	161.578	160.7	156.499	166.271	169.132	173.672
ZZEF1	86.4169	88.2135	86.7191	82.2416	87.0441	79.2526	92.4488	94.8548	91.2417	89.1147	85.9449	83.4212
ENO1	1250.03	1266.55	1336.67	1365.35	1280.2	1296.98	1245	1240.81	1261.33	1244.41	1228.36	1218.99
MYDGF	34.0799	32.1075	36.6172	37.6303	34.8948	35.4978	36.0826	32.8217	36.7442	34.6373	33.0295	33.1956
ANO8	7.42455	6.75755	7.27831	8.32826	7.48092	7.01017	6.6232	7.22078	8.15042	8.1233	8.1382	7.78022
TUBE1	13.3885	13.5151	13.6539	12.5536	14.0931	13.2205	13.6833	12.7752	12.7771	13.3476	11.6114	12.9238
ARHGEF10L	10.9543	11.36	13.6821	13.5334	13.8759	14.185	11.1307	10.9574	11.4052	12.2303	10.9304	11.5407
TXK	0.060857	0.255691	0.451368	0.306186	0.289584	0.399909	0.390953	0.277722	0.242092	0.362378	0.476715	0.389011
ACTR6	36.3925	37.6231	37.2661	37.5997	38.0803	40.0615	35.4847	36.6846	34.5115	36.0264	36.9113	36.1348
TIPIN	17.3747	16.5103	18.1958	17.7894	18.4127	18.7252	19.6856	19.8698	19.6632	18.1793	20.4306	19.2344
SRI	74.7933	75.7942	71.57	71.6782	70.948	74.1714	66.209	61.8563	65.6607	60.2453	62.041	59.3025
EIF4G3	124.148	116.705	119.979	115.953	117.885	117.785	125.588	127.424	121.207	122.091	129.769	123.446
NUP37	69.4378	65.7492	72.9241	74.3726	72.0822	75.5593	68.2097	67.7895	67.9471	72.6266	72.3585	71.4483
SEMA3A	32.7411	33.2399	35.2913	34.9358	37.6218	37.168	25.8259	26.4594	25.5272	28.1447	27.6154	25.8476
GTSE1	261.016	253.171	264.389	271.312	274.598	270.88	216.68	228.162	221.406	228.328	227.325	226.404
SEMA3C	173.625	185.814	179.983	159.094	158.306	155.282	183.748	175.293	174.683	160.02	166.782	164.724
TTC38	45.9775	45.1478	45.4189	46.6628	46.5265	44.6016	53.1236	51.8078	51.9152	55.2626	51.6214	47.8483
ACAT1	26.0772	24.8751	28.408	28.261	27.2933	26.7233	27.9186	26.6109	26.7377	27.0877	28.9434	31.2073
GRAMD4	74.1847	74.3331	72.5574	72.9029	76.0881	78.6174	68.8077	67.0321	66.8442	71.781	68.5788	66.9963
CELSR1	714.248	770.726	730.878	808.423	799.155	784.974	623.799	603.163	602.647	651.374	641.896	612.822
WNT8B	0.882427	0.840128	0.366737	0.551135	0.24132	0.705722	0.965883	0.782672	0.833872	0.48317	0.340511	0.302564
ZNF638	202.197	186.107	174.877	185.426	201.743	198.966	171.789	176.48	169.868	186.232	190.209	194.333
SLC25A40	52.2153	52.2341	50.1019	50.6738	51.8114	49.9886	46.0404	45.2435	44.4911	45.2066	47.9098	45.5575
TIMM21	14.4231	14.1361	13.5975	15.4318	16.4821	14.8907	14.6032	14.0629	13.5033	16.8204	17.1277	17.3326
ADD2	106.165	103.993	106.241	114.483	108.98	107.623	100.866	110.508	104.342	103.187	104.707	102.31
RASAL2	90.5552	100.706	101.868	102.848	101.982	99.4362	78.6735	79.6306	80.1324	87.1821	85.3319	86.663
VPS9D1	3.68185	3.8719	3.52631	3.52114	3.42674	3.83442	3.58757	3.0297	3.81967	3.68417	3.64346	3.15531
ZNF37A	35.4188	35.1028	34.445	34.599	34.4846	29.5697	37.0025	36.1544	34.1349	32.614	31.5313	34.9677
MARK3	102.879	96.5052	99.7241	97.949	98.1448	101.295	98.1291	99.2479	97.6975	96.2717	99.5993	95.3941
SLC25A3	509.86	505.1	523.051	565.985	536.382	547.993	507.526	501.39	501.48	534.719	513.796	500.095
FNDC3B	104.948	106.879	103.166	104.593	109.463	105.905	110.134	110.382	104.987	105.754	109.61	112.64
FOSL2	63.3826	59.9048	59.8345	65.6769	64.8185	69.2078	54.0665	49.5861	53.0181	52.0918	55.7756	55.5853
CACNG4	5.59884	5.4791	5.44463	6.88919	6.12952	6.82198	4.0935	4.41831	4.49215	5.97923	5.20981	6.69963
FRYL	107.656	115.609	107.736	107.38	110.5	109.857	106.569	104.651	103.562	102.704	105.048	110.263
TMEM131	72.3894	68.4157	72.3882	75.3218	75.2918	77.1824	70.9464	74.3791	69.1307	75.1028	73.9929	75.9003
FSCN1	175.42	187.349	195.442	204.93	177.129	186.828	189.819	188.447	197.493	189.101	175.261	164.984
ACTB	2646.91	2709.41	2817.61	2852.16	2725.61	2784.59	2387	2485.87	2485.53	2551.29	2427.23	2455.44
MOCOS	13.5407	15.7433	15.0926	13.9315	13.3691	14.5143	14.8332	15.3252	14.6331	13.6496	12.6329	11.6271
PLD1	11.0151	8.76656	9.9301	10.4716	12.2349	11.8796	7.22113	7.62474	7.72004	8.87826	9.7386	8.73113
WDR62	39.5571	39.1208	38.7894	39.6205	41.2416	36.7916	37.4165	36.0787	40.779	38.1705	35.4471	39.2901
DLG1	190.269	176.281	182.099	189.927	203.457	195.508	150.655	154.969	157.736	175.602	185.136	175.963
RAB7A	351.023	344.197	343.519	322.996	332.128	320.021	359.998	361.367	345.68	334.565	339.659	349.677
BCAP29	30.2764	30.0985	28.9722	29.8532	30.2856	29.5933	31.6212	31.3321	28.5668	28.1749	30.8503	32.4608
SEC31B	4.53385	3.83537	3.35705	3.18434	4.8264	4.58719	3.54157	2.65099	3.52378	3.50299	2.69003	4.14945
SART3	116.115	116.413	120.854	121.342	118.536	116.303	125.496	125.606	123.198	121.276	119.826	118.259
EXOSC7	23.2169	23.5236	22.9069	23.607	20.6811	21.4775	22.1003	20.6272	21.5462	20.7763	19.5453	19.4073
KIFAP3	17.8007	18.008	17.9701	18.708	18.8471	19.2427	16.696	18.1024	17.9686	17.1224	19.0345	19.148
MKRN2	32.4368	32.3267	32.4139	32.8538	32.6506	31.9692	33.5759	34.0589	34.8074	33.0972	33.5743	29.4784
MCM6	219.815	228.515	231.636	229.333	228.12	223.243	219.968	226.217	216.995	216.853	214.385	214.475
REXO2	17.5268	16.693	17.9701	16.1054	15.541	16.9844	17.3629	16.0322	17.1616	16.76	16.5148	19.926
RBM7	29.6678	31.1578	29.7339	33.4355	32.3851	32.3456	28.9995	30.3222	30.4767	30.3491	29.7606	28.9165
RBMS2	80.5747	71.9588	75.9991	71.617	73.6508	81.4638	65.0131	72.2078	73.4883	73.5929	75.5593	64.9648
BAZ2A	322.846	313.441	329.132	307.993	310.096	310.753	332.701	338.973	341.376	325.355	336.799	330.616
PTPN23	55.0147	54.1335	58.5932	57.4099	57.3859	58.1515	51.7667	51.4796	54.8203	55.2626	50.7361	50.5282
MLH1	38.0052	40.18	41.1591	41.7638	39.6489	39.0735	36.8415	37.3158	36.1524	33.5501	34.4256	35.5297
UNG	179.285	180.847	187.91	190.05	178.553	183.911	181.563	186.251	175.463	179.437	175.125	178.383
FMO4	3.07328	3.25093	3.52631	2.48011	3.30608	3.52861	2.64468	2.90346	3.36239	3.11041	3.30295	3.41465
KLHL20	15.975	16.766	15.2619	18.0037	18.6299	19.078	15.2472	16.4614	15.3863	17.0016	18.6259	18.2403
SLC46A1	35.6318	36.1255	36.3915	29.8838	29.079	27.9466	37.4855	37.5683	38.8423	31.2249	31.0546	31.2073
PLXNA2	41.5349	44.6729	45.4753	40.2941	39.2145	36.0859	48.7081	49.3588	47.8266	36.6606	34.017	33.9304
SPAG5	110.912	105.199	110.416	116.779	113.444	113.339	91.2759	95.0568	90.4078	98.6876	97.8627	97.3824
ANKRD13A	69.5291	71.0091	72.4446	69.1981	69.9586	69.4901	74.58	75.6162	72.1165	74.3479	77.7386	74.7333
TPD52	84.2565	92.268	90.189	87.6305	94.4285	90.5206	88.1253	82.7108	83.5755	85.642	86.013	89.6886
ACACB	12.8713	12.4193	12.5537	13.0129	15.541	13.1499	11.8206	12.952	12.8847	14.6159	15.5273	12.8806
TRAF4	50.207	51.0652	53.3743	53.1233	52.2457	51.6353	50.5709	50.3687	55.0893	54.1151	49.5102	44.1311
PAG1	5.0207	3.43357	4.09052	3.4599	3.45087	3.55213	5.54233	6.21088	5.56811	6.76439	6.3335	6.18095
GPATCH1	21.3304	19.3595	21.2989	20.79	21.7188	21.1246	21.6404	22.0158	22.5414	21.4105	19.9539	20.8769
ICAM3	2.92114	3.28746	3.52631	3.36805	3.23369	3.48156	3.54157	3.9891	4.35765	3.65398	3.64346	2.72308
NT5C2	58.3923	56.5078	60.9629	61.8802	59.8956	63.7737	61.0806	60.493	60.523	60.9701	61.2579	63.0198
MCAM	1.39971	1.86289	2.31326	1.46969	2.05122	1.55259	4.30048	5.35247	4.57285	4.43913	3.91587	4.19267
GPC4	16.7357	14.5379	15.6568	14.207	15.0342	15.3847	15.3391	15.6534	13.1806	15.0689	15.1868	15.4308
MBNL3	94.6022	95.8477	89.4555	100	106.301	104.682	85.6646	85.2608	80.1862	89.4469	98.5438	96.6043
CAMSAP3	19.596	19.1768	21.2143	22.9027	20.3191	23.2182	19.0417	20.1727	20.3088	20.5951	21.8608	19.6234
RAP1GAP	5.62927	5.29646	6.09347	5.48073	5.18838	6.44559	8.50897	6.74108	7.28965	8.42528	9.29594	9.0337
XAB2	49.8419	49.7867	48.8888	50.337	46.4541	46.8364	52.6866	51.3029	52.4801	46.2032	48.4887	40.3707
ARHGEF1	75.98	74.1505	78.8201	72.7498	69.114	71.7954	79.3174	86.0687	85.0011	76.5825	74.9464	75.8571
STXBP2	22.9431	21.4415	24.0636	24.7092	23.2874	25.0766	23.2042	22.5713	23.9133	24.4907	23.0866	23.3839
MAP2K7	53.3716	53.6586	52.0766	55.7565	51.1357	55.4462	53.4225	50.9494	51.9959	55.2324	54.4136	48.1077
DGKD	27.8117	26.5919	29.5646	24.5868	25.1214	22.6772	28.8155	26.9643	30.1808	24.9135	23.9719	25.7179
CTTNBP2	0.578142	0.584437	0.705263	0.489898	0.506772	0.446957	0.482942	0.656435	0.484184	0.452972	0.544817	0.518681
RARB	6.0857	5.22341	5.30357	4.74589	5.52622	5.50463	4.20849	3.76188	4.25006	4.55992	4.39259	5.18681
TOP2B	233.143	232.679	225.345	230.926	229.954	224.161	213.138	207.711	206.343	210.783	219.766	225.842
TM9SF3	388.024	381.784	377.71	386.376	392.555	388.547	389.688	377.526	378.147	372.917	382.734	394.198
NFKB2	25.1339	26.0074	26.8282	24.5561	24.9042	25.7588	35.0018	33.4529	32.6286	30.3491	32.4166	32.8066
UBE2T	40.0439	40.728	42.9082	42.713	43.0273	43.8488	39.3712	38.8306	38.2236	40.1031	38.9204	39.4198
PPP1R12B	28.7549	29.6237	29.9878	28.9652	29.2238	32.0868	26.9297	26.4089	26.2266	30.168	28.2283	28.3113
DNAJC10	176.181	178.472	178.798	169.137	169.817	167.468	185.542	179.636	172.073	172.19	171.856	181.106
GTF3C1	194.377	188.81	194.004	189.437	188.35	182.1	202.123	206.802	199.376	201.603	199.641	195.889
IL4R	53.402	51.7227	50.4968	50.4289	49.374	50.7884	57.447	54.6356	54.0134	50.2799	48.8292	49.7502
USP33	130.143	123.499	127.765	139.774	146.819	145.026	126.025	127.626	124.973	136.949	139.405	137.753
PAK3	1.30843	0.657492	1.15663	0.551135	0.989411	1.12915	1.44882	1.38861	1.56015	0.966341	0.851276	1.38315
SNRPA	102.088	99.7926	106.241	109.921	104.516	104.588	91.184	92.9865	91.5645	87.6048	84.1742	84.7611
EXOSC5	14.3318	16.1451	15.5722	16.0135	15.4203	15.173	16.328	15.401	18.1569	15.7332	14.029	14.4798
DYNC1I2	158.593	155.643	158.261	153.338	157.871	155.917	145.135	147.016	138.477	133.355	141.993	144.755
LRCH4	12.78	12.5289	14.472	15.7992	14.6481	15.9023	12.9014	14.2648	13.1537	13.71	14.5058	14.8689
FAM76B	20.7218	18.3002	16.3057	19.2591	21.1396	20.1836	19.9846	16.6886	17.9955	18.0283	19.6475	18.8022
SIRT6	11.2281	10.7756	10.7482	12.0331	10.3768	12.3501	11.4296	10.9574	12.3736	12.4114	10.9985	12.0593
POLD3	44.243	44.0154	42.6261	48.3162	43.5341	43.8018	45.7645	45.5212	43.98	42.5492	44.6069	43.6989
ACTN2	0.152143	0.255691	0.0846315	0	0.048264	0	0.367955	0.353465	0.376587	0.120793	0	0
CAPZB	179.741	172.336	181.732	179.639	176.429	170.338	177.309	176.101	174.252	177.988	176.248	179.809
GPR137B	7.21155	7.63421	7.72968	8.45074	8.42206	8.77447	8.43998	6.79157	7.88143	8.99905	8.81922	9.20659
NAALAD2	0.456428	0.474855	0.394947	0.459279	0.530904	0.399909	0.528936	0.580692	0.376587	0.271783	0.30646	0.821245
JADE1	35.5101	35.1393	34.1629	34.9358	36.4876	35.0744	30.1493	32.241	28.0558	29.8962	30.2033	31.5963
SLC25A43	50.3287	52.6359	48.0707	51.6842	46.5265	49.2829	51.0768	50.5202	49.8171	46.3542	49.0335	47.1135
UBE2A	210.565	206.051	204.075	217.698	221.532	218.938	210.54	208.721	203.492	219.118	216.905	230.597
FGFR1	4.1687	4.12759	3.32884	3.52114	4.2231	4.72834	5.49633	5.17574	5.70261	6.34161	6.09514	5.01392
FBLN1	113.468	122.586	117.722	114.514	117.33	129.829	105.718	106.115	111.416	110.253	107.601	105.854
MAP2	1.46057	1.93595	1.66442	1.99021	1.56858	1.3644	1.54081	1.9693	1.66774	1.72129	1.94091	1.98828
PIAS2	13.0234	13.2229	15.6004	13.1966	13.7794	12.8206	13.6603	13.8356	14.391	13.861	12.3265	15.7765
ARAF	34.6276	36.3082	34.981	36.0381	35.5223	35.9683	33.5529	34.2103	33.9467	32.3422	33.6424	35.0974
MCCC1	38.0661	41.0202	39.805	36.1606	37.5252	38.2972	33.185	36.5836	36.3945	38.0497	36.5027	34.1897
LAMP3	6.20741	7.01324	7.05263	4.25599	5.2849	4.44605	9.9118	9.24058	8.58081	5.61686	5.17576	5.61904
NEBL	6.87684	6.83061	6.68589	6.67486	9.43561	8.32752	5.58832	4.46881	5.11083	5.79805	6.74211	6.91575
ACER3	52.2762	55.8868	53.741	54.4093	57.6996	57.8692	62.5294	63.5732	59.6084	61.423	63.1307	62.8469
UBE2K	177.885	183.55	175.469	182.701	186.564	184.029	182.828	181.226	171.67	180.766	185.51	185.947
PIK3C3	42.1739	43.0657	45.6728	38.6407	39.8902	39.4969	44.3386	45.7989	46.0243	39.6502	42.2233	42.5318
N4BP2	52.4892	50.3712	53.4589	53.95	52.8973	50.0121	48.7541	48.3489	49.5212	49.2532	50.2253	49.3611
TIGAR	29.6678	30.5734	28.7747	29.9144	30.0443	29.9461	34.3578	36.8613	36.0448	37.9289	35.7196	33.9304
TULP3	48.5943	47.4855	51.2303	49.051	50.3876	53.9877	46.4084	48.9044	50.1937	51.4577	52.3024	56.3201
SYNJ2	47.7423	50.2981	53.3743	51.4087	49.4706	48.5537	60.6897	58.1955	56.9723	58.4334	57.5803	56.9252
PPP2R5C	127.769	127.736	128.33	137.416	135.477	139.027	118.114	125.354	121.799	133.868	129.53	134.382
PMS2P1	3.16456	3.6162	3.46989	3.30681	3.23369	3.52861	3.49558	3.5599	3.63138	3.14061	2.92839	3.3282
GNB1	307.541	312.016	309.864	306.89	294.893	298.309	310.968	311.403	317.409	297.12	295.155	298.371
HOXA9	7.33327	6.57492	6.57305	6.95043	7.11894	7.57475	5.95628	7.11979	6.93997	7.24756	7.38908	6.65641
EDN1	0.304285	0.328746	0.394947	0.612372	0.265452	0.494005	0.804903	0.70693	0.430385	0.422774	0.681021	0.216117
MLLT10	38.4616	37.1848	40.1435	39.1918	40.8072	38.3207	36.7495	38.7549	35.7489	37.3853	34.7661	37.1289
ZCWPW1	3.01242	3.54315	3.07494	2.87815	3.0165	3.55213	2.73667	3.10544	3.30859	3.14061	3.40511	2.55018
NRDC	263.511	264.75	262.837	299.603	294.748	295.274	258.075	265.856	261.513	290.295	292.192	297.939
VDAC3	167.904	164.227	168.953	189.192	184.392	182.123	163.211	163.881	161.018	176.689	176.759	184.953
PCM1	148.035	139.388	148.049	137.263	142.789	137.498	140.49	144.441	146.681	144.921	151.425	148.861
TNRC6C	14.91	14.1361	14.1617	12.8598	15.2755	12.4678	14.8792	16.4866	15.4132	13.9817	15.1868	15.5172
CBFA2T2	58.4532	62.0599	62.3734	60.4412	59.7267	63.7267	53.7215	62.4118	58.6938	61.2721	60.9854	61.0315
ITCH	197.39	220.99	222.637	200.246	198.944	195.72	215.599	215.967	207.338	202.69	208.018	203.064
PKD2L2	0.304285	0.255691	0.112842	0.183712	0.144792	0.11762	0.390953	0.151485	0.322789	0.150991	0.374562	0.345787
TP53INP2	8.91555	9.13183	11.6227	7.04228	7.72223	7.85704	13.1774	12.245	13.3688	12.2604	11.4752	11.411
SDF4	70.9288	71.3013	72.8395	75.8117	71.9374	69.5136	74.9019	75.0103	71.2288	70.4523	66.7401	69.2871
MYH7B	0.182571	0.219164	0.112842	0.122474	0.386112	0.258765	0.183978	0.328217	0.215193	0.150991	0.408613	0.432234
TP73	12.6278	11.7983	12.328	12.9211	10.5939	12.4678	10.0728	9.79603	10.3562	11.4149	11.7136	10.3304
TOLLIP	42.6912	40.2531	42.4004	42.2537	41.0726	41.7082	43.3957	43.6782	43.6034	42.1264	41.338	40.6732
UBE2D4	11.8367	11.8714	11.8484	13.809	11.8247	13.2676	12.3495	10.6797	11.6473	11.7471	12.3265	12.6645
THOC1	47.012	44.0154	44.1776	45.5299	47.7572	43.8959	43.1888	43.8549	42.5813	48.8304	47.2288	52.6894
FKBP7	6.48127	5.00424	5.81136	5.51135	5.06772	5.31644	6.00227	5.78167	6.40198	5.52626	5.78868	6.22417
OSBPL6	14.8491	16.5834	16.7006	15.2481	15.4445	15.1495	18.0988	18.8094	19.3673	16.2466	15.8678	17.8945
SLC1A3	12.5974	11.7618	10.5507	10.4409	11.2455	10.774	9.0839	10.0737	9.33398	8.81786	8.85327	8.25567
XRCC5	577.776	580.419	600.743	577.682	570.118	559.661	575.459	582.939	557.349	551.207	560.31	574.353
LXN	16.3705	15.1954	16.7852	17.82	17.3268	18.3958	16.0291	16.2594	16.0319	18.7833	18.9664	18.6725
SP140	0.182571	0.292219	0.169263	0.275568	0.048264	0.164668	0.505939	0.353465	0.188294	0.362378	0.238357	0.216117
MKNK1	37.9443	34.4818	37.0122	43.111	41.0002	42.6021	34.9788	36.1039	35.1571	38.563	41.3039	39.2469
TNS1	9.15898	7.52463	8.77347	7.40971	8.20487	8.28047	10.3028	11.0836	10.3562	11.3243	10.9304	9.89816
REXO1	25.4991	26.3362	26.6307	27.7405	26.2797	25.8529	27.1827	28.5297	26.8722	26.1214	26.3555	25.6747
SAR1A	190.361	192.061	180.124	156.982	161.757	159.046	214.127	211.877	201.878	166.966	170.936	164.941
CDC14A	11.1977	11.1043	9.22483	9.00187	9.07363	9.00971	14.5112	14.4416	14.0413	9.54262	10.8623	9.20659
RAPGEF3	6.69427	6.75755	5.07789	8.17517	8.22901	8.58628	5.68031	4.87277	5.27222	6.88518	7.28693	6.87252
CEACAM1	1.76485	1.49762	1.15663	0.122474	0.072396	0.0470481	3.58757	2.62574	2.8513	0.362378	0.442664	0.432234
SENP1	56.3232	60.818	61.7246	59.9206	59.8956	58.7161	65.0131	65.3657	61.4106	63.0537	64.3565	64.1003
CIC	70.2898	67.1737	61.9221	70.6984	69.669	71.8425	63.1044	64.1539	65.6607	67.3419	66.2974	67.126
LIPE	1.24757	1.09582	1.43874	1.19413	1.08594	1.34087	0.8279	1.21188	0.914569	0.845548	0.681021	0.950915
FDFT1	170.156	171.423	175.272	184.998	185.31	187.087	165.925	169.89	166.236	178.411	166.442	176.784
PAFAH1B3	17.7094	16.1085	17.688	17.8507	17.1578	16.1846	15.8681	16.3099	16.6505	15.9144	15.1527	13.9179
OPHN1	6.9377	6.17312	5.47284	4.80712	5.81581	6.21035	6.50821	6.86732	6.75167	5.76785	6.43565	6.39707
KIF22	110.273	112.102	114.732	119.137	116.968	117.95	96.4503	95.6627	96.9981	105.12	97.3179	95.7831
CARMIL1	73.0588	73.3103	72.7831	72.7498	75.6779	71.419	65.772	71.1979	66.3601	70.2409	71.337	69.1575
PGM1	97.8581	96.7974	97.298	109.707	108.015	112.657	93.1387	94.2236	96.4063	103.519	96.8412	98.0739
DDX1	130.934	130.256	131.997	130.343	132.412	124.983	138.052	138.836	134.011	132.026	139.303	135.894
DNM2	105.648	106.989	104.097	112.309	114.024	110.469	107.673	105.408	110.448	111.794	108.929	107.583
EPB41L2	71.7808	71.8127	74.8143	69.5043	72.7579	71.3014	74.9709	81.2212	77.4963	74.7706	79.2368	81.0439
MOXD1	0.973712	1.05929	1.12842	1.01041	1.06181	1.22325	0.712914	1.36336	0.995266	0.845548	1.19179	0.605128
STX7	36.7272	37.5136	34.5861	36.9261	38.3216	37.7796	38.0604	39.4618	38.1698	36.9625	35.8558	34.5355
RABL2B	4.89899	5.51562	4.85221	4.68465	4.99532	4.23433	4.23149	5.68068	5.56811	4.9525	3.67751	5.3597
KEAP1	59.8833	62.7905	63.2762	70.9433	66.6525	71.5131	62.5524	59.8618	61.9486	64.3221	59.6234	59.9077
PTPRH	4.99027	6.06353	7.16547	4.99084	5.26077	6.09273	7.26712	7.17029	6.80547	6.85498	7.01452	5.5326
SLC35C2	35.6013	34.8836	39.4383	38.5795	35.8843	38.1795	36.5886	39.7395	39.5955	37.1437	37.5583	33.1091
CRYBG3	58.6053	61.6216	55.744	60.7167	63.9739	61.3037	57.769	55.4687	52.0766	59.1884	65.4121	63.5817
EPHA6	3.86442	4.85813	3.44168	4.62341	4.12657	3.88147	3.15062	3.23168	3.60448	4.16735	2.62193	4.49524
RFX3	10.011	8.54739	7.41936	8.48136	7.74637	8.39809	8.233	6.0089	6.45578	6.19062	7.01452	6.87252
RIF1	279.577	284.803	282.697	260.289	267.117	247.167	291.053	284.337	275.662	265.17	277.073	276.068
RAB21	136.198	129.891	128.95	139.131	137.625	136.392	146.63	147.572	140.225	150.9	147.918	151.109
SMARCA2	76.832	71.8127	70.2442	70.6065	73.0958	72.4071	65.956	67.1331	66.0373	67.3117	66.2974	70.3677
SESN1	11.8367	11.9079	12.4126	10.4409	13.2243	12.6559	10.9007	11.0332	10.9748	11.6263	12.9735	11.1084
MID2	9.88926	10.045	11.0303	9.98167	9.48387	10.6564	9.81981	10.1747	9.52228	10.4486	10.2153	10.5465
COL5A3	2.13	2.04553	2.31326	1.19413	1.1342	1.38792	3.67955	3.9891	3.65828	2.47625	2.04306	2.24762
SRCAP	151.869	152.648	152.139	158.482	158.499	148.06	163.832	165.573	160.292	160.322	163.82	159.365
PUM3	66.182	66.9546	69.0875	59.3389	56.855	52.294	75.7988	78.4439	70.6908	62.9329	62.2113	62.1985
KCNN2	0.82157	0.986238	0.761684	0.459279	0.6033	0.75277	0.620925	1.0099	0.88767	0.875746	0.715072	0.518681
CNOT4	33.3801	31.3404	31.624	31.874	31.444	31.4281	29.5744	35.4475	29.5621	34.6977	34.5618	33.6278
PSEN1	208.131	213.758	198.461	208.268	214.533	220.562	200.743	198.9	190.768	201.271	207.541	210.196
CPOX	27.3552	28.8201	29.1132	30.2206	28.7653	27.5231	29.0915	25.6767	26.8722	29.564	28.7731	25.545
CLDND1	80.3617	82.9535	79.2715	77.955	82.9658	84.7807	87.7574	88.3915	83.3872	86.6385	84.038	86.274
MOK	6.90727	6.31923	6.00884	7.99146	7.14307	7.22189	5.97928	7.17029	5.75641	7.24756	7.08262	6.44029
HSP90AA1	3360.37	3099.78	3284.8	3251.39	3224.32	3147.99	3081.67	3159.5	3003.79	3052.55	3058.77	3082.22
RBL1	70.229	70.0959	76.3376	70.4534	71.4548	68.9961	73.7521	75.6667	71.0405	72.5662	76.5127	70.4542
DLGAP4	52.2153	48.837	47.4783	45.9892	44.7407	47.8009	56.0442	58.1955	57.9137	52.3938	53.324	51.9546
IGSF9B	5.56842	4.63897	4.85221	5.05207	5.18838	4.44605	5.10538	5.09999	4.84184	5.43567	5.14171	5.01392
CROCCP3	0.486856	0.584437	0.507789	0.67361	0.48264	0.564577	0.390953	0.580692	0.511083	0.513369	0.272408	0.259341
NDC80	54.7713	54.6083	56.5903	58.9102	60.4748	58.0574	46.0634	44.9658	45.056	51.0047	53.1196	51.2198
AP4E1	47.1642	46.0975	47.2244	49.694	50.3152	51.5177	46.5924	49.3841	46.0512	48.8002	56.4907	49.4044
RSBN1	52.3675	54.3892	55.0387	56.4301	57.6272	59.8452	47.6042	46.6069	48.2032	50.7027	51.5192	52.9055
MAGI3	62.4697	58.7725	58.2829	71.617	76.5949	75.5593	53.8595	54.2821	52.7222	68.3082	68.3064	69.1575
CXCL2	1.58228	1.02276	1.12842	0.826703	1.39966	1.34087	1.83978	1.61584	1.23736	1.32872	1.43014	1.51282
COL4A4	0.760713	0.584437	0.930947	0.428661	0.820487	0.729246	0.505939	0.555445	0.403486	0.724756	0.612919	0.907692
TCF7	18.744	23.3775	22.0042	19.8409	17.8577	18.137	24.561	23.2024	22.1918	19.7798	18.4557	18.4996
OSTM1	26.1685	25.9709	23.8943	25.4747	24.4457	24.3944	32.3571	27.3935	26.5225	26.7254	29.2158	26.0637
IMPG2	0.243428	0.219164	0.169263	0.489898	0.36198	0.258765	0.229972	0.328217	0.215193	0.785152	0.238357	0.259341
PCNP	112.738	107.463	105.507	106.094	107.918	105.223	114.158	114.321	110.206	103.308	108.895	113.375
EXD2	70.1986	76.5247	78.4252	70.2085	71.672	69.7253	75.4079	74.5306	72.5469	70.5429	75.1507	66.4776
ARG2	6.05527	6.72103	6.57305	5.87878	3.74046	4.84596	7.29012	6.4886	6.61718	5.46587	5.41412	5.79194
MEF2C	1.94742	1.31498	1.3541	1.04103	1.68924	1.48202	1.77079	1.99455	2.50162	2.17427	1.6004	2.29084
PKP1	40.1656	42.737	29.5646	39.9267	42.5447	44.2723	28.1026	25.1213	23.2408	28.0239	28.8072	29.3055
UBA5	46.373	45.2939	43.1903	44.1827	44.6683	43.543	47.7652	46.7079	45.5133	44.8443	45.8327	44.9956
STK17B	26.6249	27.4685	26.5743	28.7509	32.4817	28.4406	21.3414	22.1673	21.4924	24.4001	22.9164	24.2051
CDC14B	36.3925	37.7692	35.3195	39.5899	37.5976	40.9083	38.9113	36.7603	38.3043	39.0764	40.8613	37.0425
ZNF510	26.1381	25.9709	25.7562	26.5463	26.1349	25.0531	24.676	25.4242	25.4734	28.5675	29.2499	27.4469
LRP2	1.03457	1.02276	1.04379	1.43908	1.30313	1.45849	1.12686	1.11089	0.88767	1.41931	1.29394	0.994139
ZNF506	14.1797	14.7936	13.3154	15.0644	13.4656	13.6675	15.9371	15.9059	15.198	15.7634	16.685	17.9377
JMJD4	8.39827	9.0953	9.08378	9.79796	7.89116	9.99772	9.9348	9.64454	10.1141	9.39163	9.70455	9.46593
DUSP12	16.3097	16.8391	18.2804	19.7796	18.7747	18.8192	17.8228	17.446	18.5066	20.4441	17.7406	19.1048
AACS	94.5414	86.4602	93.6024	95.2851	92.6427	94.2139	94.9555	97.7835	96.9443	99.5935	94.049	97.9875
DELE1	47.9553	50.1155	47.7886	51.5311	49.2051	52.5292	46.2704	46.2029	46.912	50.7933	46.8543	45.6872
CADPS2	8.67212	7.37852	8.35031	7.65466	6.29845	7.5277	7.75006	7.42276	6.13299	5.67725	6.16324	5.01392
PCDHA6	0.395571	0.365273	0.423158	0.367423	0.458508	0.376385	0.298964	0.378712	0.322789	0.33218	0.340511	0.345787
PCDHGA2	1.03457	0.94971	0.959157	1.07165	1.15834	1.08211	0.873894	0.90891	0.860771	1.02674	1.02153	1.21026
HSPB11	40.0439	41.5316	40.3692	42.8967	44.1615	43.2843	38.2214	38.7549	36.798	42.7908	43.1086	47.7187
PHLPP1	16.9487	15.378	16.9545	17.3301	15.7823	17.7842	15.1092	14.3406	14.2027	14.8877	14.8122	15.2579
ATP8B1	31.0979	31.9614	29.48	35.1502	33.9778	35.6154	25.5729	26.4594	24.3168	29.7754	30.1692	32.4608
IL12RB2	0.486856	0.365273	0.366737	0.459279	0.12066	0.423433	0.41395	0.454455	0.511083	0.271783	0.510766	0.345787
SMARCD3	7.51584	7.4881	6.31915	6.00125	5.16424	5.55168	6.30124	5.88266	6.48268	5.58666	5.55032	5.44615
WDR70	37.9748	36.7465	35.5452	39.1	38.9008	38.0384	39.2792	39.4618	38.3043	40.9185	39.8057	41.408
FYB1	3.95571	3.10482	2.73642	2.02083	2.53386	3.43451	3.81754	4.21633	3.33549	3.08021	2.82624	3.41465
STRADB	17.3138	18.008	18.0829	19.3203	18.0507	18.7722	16.9949	17.7742	14.9828	18.3907	16.7531	18.0242
BZW1	249.422	243.272	258.352	252.757	247.498	238.111	281.555	279.136	271.842	264.113	268.731	270.06
C1QTNF3	0.60857	0.620964	0.423158	0.551135	0.458508	0.75277	0.436947	0.20198	0.29589	0.422774	0.510766	0.605128
C5orf22	42.8129	41.4585	43.3595	43.0192	45.8025	43.5901	41.28	42.1633	39.8645	40.4957	40.1121	36.5238
CCNT2	51.698	54.4257	50.2429	50.3982	54.8037	52.835	47.3743	46.7583	48.2032	49.1928	51.6214	50.1392
FAM135A	27.9029	29.7698	26.3768	26.1789	25.9419	26.4881	24.837	25.5505	24.7203	24.2793	23.5974	23.2974
COBLL1	58.5749	57.7132	54.9541	56.7669	62.8638	60.8567	40.7511	41.8351	40.8328	44.2705	48.1822	49.4476
DLG3	40.5916	40.4357	39.0715	37.569	38.4423	35.733	34.1279	40.093	36.529	35.8754	37.6264	39.2036
KCNK2	0.243428	0.0730546	0.141053	0.183712	0.217188	0.282289	0.41395	0.277722	0.403486	0.362378	0.340511	0.216117
SERTAD4	4.44256	4.018	3.86484	4.40908	4.85053	4.54014	4.78342	6.33712	4.54595	4.9223	5.51627	4.71135
TRAF5	2.98199	3.10482	3.216	2.05145	2.36493	2.89346	3.44958	3.13069	3.17409	2.35546	2.28142	2.7663
MRPL22	28.7245	27.6147	29.7621	31.5984	27.5829	29.6403	28.4935	28.05	27.9213	29.4734	32.5528	30.4725
GEMIN5	53.7672	58.4072	62.0631	57.1343	55.8655	52.0823	67.4278	66.9058	67.2746	59.3394	58.9764	56.4066
NFE2L1	246.014	246.706	236.799	218.311	217.477	220.397	244.391	245.254	232.839	212.897	214.045	228.263
GSK3B	168.087	167.478	172.818	172.26	185.647	182.029	166.362	171.759	159.135	183.393	191.503	185.904
ITGB5	13.7841	15.5606	16.3339	16.1973	15.4927	15.6435	21.0195	20.602	19.5018	18.7531	21.316	19.4938
ERC1	271.422	275.233	273.755	280.589	282.079	277.16	268.148	274.238	262.966	278.336	279.082	283.459
XPO1	562.988	552.585	560.091	544.43	548.592	541.853	532.914	539.665	520.094	526.324	534.568	539.299
RNF13	55.958	55.558	54.2206	53.3376	57.0721	57.9162	53.9055	52.2875	51.2966	51.7596	51.2809	54.1157
PALB2	65.2083	64.0689	67.2538	55.2972	56.8067	57.9633	66.5309	71.9301	65.6338	58.826	62.5177	65.1809
DOP1A	42.1435	38.9746	38.9587	38.0283	40.228	36.5799	35.0248	38.5782	35.9372	36.0868	38.7161	40.8461
LYRM2	73.0588	72.7624	72.1907	71.3108	71.5513	70.5251	78.7195	75.0355	72.3855	72.3548	77.0916	77.4131
BCKDHB	22.6084	21.0397	20.0577	21.2799	22.0808	23.0065	19.1107	19.5163	19.0715	19.8402	19.4432	19.3209
KAT6A	152.356	145.233	146.977	153.675	159.681	149.942	152.127	162.771	150.769	157.936	163.752	161.612
TUT7	119.31	111.262	105.846	105.144	111.49	110.281	111.881	112.377	106.44	110.676	115.331	118.735
ULK2	11.8367	11.8349	10.325	9.06311	11.6075	10.233	10.0728	9.77078	11.1093	9.39163	10.4877	9.29304
GRHL2	173.868	163.533	163.508	179.793	183.813	182.923	145.411	144.693	144.771	161.983	155.307	152.708
TNPO1	325.981	326.408	321.797	351.042	352.11	339.852	345.579	331.474	328.169	345.557	352.905	352.919
PLOD1	67.247	63.7036	60.709	61.7578	54.3452	59.3512	65.703	63.0935	64.8268	59.7017	52.3705	52.7758
P2RX5	13.0538	12.4193	12.328	10.839	10.5939	10.3506	15.7761	15.3505	16.7581	11.5961	11.4071	11.7568
ITGAE	9.55455	9.93543	10.0147	9.30806	8.54272	9.36258	10.2798	8.5589	10.3293	9.24063	9.19379	8.21245
DIS3	114.594	111.445	107.172	107.196	110.283	112.986	120.551	117.224	113.971	113.938	114.003	124.094
PIBF1	32.9236	28.126	28.6619	27.9854	28.9101	27.8525	26.7918	26.3079	24.1016	27.0877	28.1602	29.3055
TDRD3	30.9154	29.9889	30.016	29.1489	32.4334	31.4517	30.1034	29.7163	28.7013	27.0877	29.8287	32.504
NUFIP1	16.9182	16.2912	16.757	13.9621	13.8276	15.0319	16.673	16.0827	16.6236	14.0421	15.8337	15.3875
PDS5B	154.151	153.597	152.083	149.878	154.252	149.895	141.502	149.718	142.753	143.985	150.165	152.968
OXCT1	115.78	109.728	114.394	103.522	101.113	103.435	115.446	117.022	112.358	106.116	104.469	111.603
CYLD	41.3219	37.1483	36.8147	36.4362	39.6971	38.5559	44.0627	43.3499	40.6983	41.764	45.8327	43.137
SLC27A5	2.37342	2.59344	2.11579	2.35763	1.59271	2.32888	1.88577	2.09554	2.17883	2.29506	1.6004	1.16703
ZNF324	8.45912	8.58392	8.91452	7.93022	7.1672	7.92761	9.68183	8.93761	9.60298	8.87826	8.92138	7.60732
ZNF416	5.14242	4.89466	4.11873	4.59279	4.51268	4.70481	4.9674	5.37772	5.24532	4.37873	4.69905	4.32234
ZNF586	8.64169	8.51086	7.67326	8.78754	8.88057	8.30399	7.88804	7.75098	6.48268	8.06291	7.04857	7.86666
ZNF446	3.25585	3.25093	3.32884	3.52114	3.28195	3.10518	2.69067	2.44901	3.12029	2.92922	3.09865	3.63077
ZNF264	44.2126	47.7412	43.4442	45.9892	47.6607	46.1307	43.7177	43.4762	44.1952	44.1195	49.6124	45.2117
RPS5	325.859	322.792	345.72	354.9	339.175	344.181	338.703	336.726	351.168	346.645	323.315	304.379
FAT1	73.9108	74.1505	69.0311	67.7284	72.1305	67.1847	86.2396	83.4177	83.6293	75.6162	78.3515	76.1597
YTHDC1	100.444	97.4184	100.909	96.3568	104.009	102.683	98.0141	98.1622	89.1436	101.345	102.8	105.768
CHMP2B	17.253	16.4008	17.6598	17.6057	17.6646	16.5374	18.7427	18.3297	18.2645	18.0283	18.5919	17.5919
SMAP2	38.1573	38.4998	37.3225	41.3658	40.3969	39.1205	39.8542	42.0876	41.4246	42.6096	42.8703	39.7223
PPIE	56.4753	54.6083	52.6126	61.2985	59.0268	59.2806	57.3321	53.5247	58.2634	62.9028	60.713	61.6798
ZMPSTE24	120.375	116.413	115.494	142.53	141.148	144.391	135.707	128.585	129.627	157.242	154.047	157.031
STARD7	225.779	215.511	226.276	227.098	219.746	231.1	227.212	229.979	226.194	227.151	230.628	224.546
NOA1	22.0911	22.0625	22.7941	22.2291	21.8394	22.5831	21.2494	21.2079	20.8737	18.8436	19.7156	17.0733
REST	103.061	99.4639	102.319	103.338	104.66	104.235	97.6692	98.8692	96.8636	99.0499	103.754	101.791
HAL	0.304285	0.438328	0.338526	0.459279	0.6033	0.446957	0.8279	0.631187	0.645578	0.634161	0.510766	0.907692
SSH1	53.6759	55.9964	53.7692	50.7044	50.0497	49.4711	63.3803	64.2801	61.6258	60.3057	57.7165	56.2337
GSTP1	1755.6	1773.91	1810.92	2101.02	1962.53	2036.22	1614.91	1616.37	1634.04	1796.37	1717.02	1693.93
APLP2	796.283	781.429	782.108	838.246	827.196	835.669	866.535	868.993	846.918	905.401	915.633	929.52
FAM234B	26.4424	25.7518	25.9537	24.3418	25.0973	25.8529	26.4238	29.9688	26.6032	25.6986	25.1978	25.156
SLCO1A2	7.88098	8.65697	8.26568	7.16476	9.74932	9.52724	8.00303	6.51385	6.29439	7.30795	7.45718	8.21245
WBP11	210.261	201.74	215.246	199.603	198.51	198.567	212.586	221.143	212.503	204.532	207.235	215.598
EIF3I	169.669	165.688	178.826	169.382	167.404	160.716	178.343	177.667	181.676	179.468	171.209	164.076
COL16A1	11.7454	9.57016	10.6071	10.9921	11.3179	11.0328	13.4074	13.9619	14.0413	14.6461	15.4592	13.7018
TXLNA	130.112	120.65	125.057	122.719	120.129	122.16	113.192	117.022	118.437	120.098	113.424	105.811
NCOA1	50.8156	47.3394	49.0863	49.4185	48.1674	51.1178	49.651	48.6772	44.0876	51.2765	51.9619	52.1274
AGBL5	42.326	42.2986	46.2088	39.7736	38.8525	39.5675	43.4877	44.5113	41.2094	39.1066	37.2519	39.3333
EFR3B	0.456428	0.292219	0.592421	0.520517	0.434376	0.517529	0.666919	0.984652	0.753175	1.05694	1.32799	0.821245
KIF3C	11.0151	13.9534	12.4973	11.5432	10.7146	12.2796	13.9593	14.0376	14.2296	13.4382	14.029	14.3502
RAB10	170.4	168.208	163.593	177.466	174.185	172.667	167.42	167.164	164.031	169.14	176.214	164.768
HADHA	152.051	149.579	154.594	157.502	153.769	153.542	136.925	140.25	139.283	139.183	136.715	143.415
MAPRE3	5.59884	5.33299	5.72673	4.89898	5.18838	6.3515	6.14026	5.50395	5.8371	5.67725	5.95893	5.44615
CAD	136.867	141.251	139.557	147.582	135.332	136.792	131.797	135.251	138.853	129.943	128.066	128.417
CD59	145.235	154.145	152.788	168.525	163.542	163.61	176.964	169.537	168.308	192.423	188.915	193.252
CD82	33.9886	34.6279	29.7057	32.7925	33.4228	35.4272	34.1969	30.6757	33.4894	34.5165	31.361	34.622
BCORL1	37.5792	36.0159	41.6387	38.7326	36.1256	37.4738	43.4647	47.0108	44.8677	44.6631	42.8022	45.2117
ATRX	159.202	150.785	149.459	149.633	164.99	156.294	155.438	150.879	148.295	160.624	165.216	167.015
AK6	28.0551	26.0805	30.2699	28.8427	28.6205	27.335	29.7354	29.3881	28.002	28.8996	30.4757	29.9106
MYNN	52.8543	48.6544	50.2993	50.5207	52.0044	49.8004	50.1339	49.0306	50.8662	51.6086	52.9153	49.4476
MECOM	56.2319	53.1107	54.0231	53.2764	56.4206	52.4822	52.8016	54.7366	49.9516	51.8502	51.0085	50.3553
SCAMP1	85.1998	82.0038	78.5945	79.1185	77.4878	82.1695	76.0748	73.8237	75.3982	73.9251	72.2223	75.5545
PREP	46.9512	47.449	46.9987	43.1723	42.2068	42.3904	43.3957	45.5717	45.1905	41.0997	44.3685	40.9326
HACE1	16.4314	16.8391	14.8105	14.6969	14.5757	14.7496	14.9022	15.1232	14.929	13.6194	13.314	14.3934
SEH1L	110.486	111.554	113.265	111.666	112.576	109.552	113.606	107.1	111.416	107.898	108.487	107.367
WDR47	60.5527	63.0827	62.8812	59.4307	63.636	60.5274	63.1044	65.2143	64.9344	68.7914	68.9874	65.1377
WDFY1	70.5941	70.6073	69.821	68.8613	67.5937	67.6787	60.9196	64.7346	62.2176	60.6379	65.4802	67.3421
OVGP1	1.278	1.05929	1.12842	1.13289	0.917015	1.1762	2.02375	1.46435	1.80224	1.78169	1.6685	1.55604
SLC25A24	132.851	134.494	133.915	141.611	144.551	141.591	126.876	132.044	124.301	131.936	136.204	135.246
MAP3K4	32.4672	33.9339	37.8303	34.9052	33.7606	34.8862	31.2072	32.5945	30.1808	30.3491	31.0205	30.5157
PILRA	2.06914	2.15511	2.34147	1.95959	2.07535	1.99954	1.97776	2.34802	2.28642	2.20447	2.00901	2.16117
IGSF9	6.26827	4.78508	5.02147	5.66444	5.9606	5.26939	4.25448	4.0396	4.46525	4.68071	4.83525	4.45201
ABCB1	2.34299	2.37428	2.82105	2.78629	2.22014	1.83488	2.29972	3.13069	2.74371	3.14061	3.23485	3.19853
ZNF213	15.336	15.378	15.2055	16.5647	15.1308	14.8907	14.4882	14.0376	14.8483	13.8912	12.3265	12.967
AKR1B1	120.771	122.951	124.888	112.891	104.95	108.799	128.485	129.898	127.824	112.639	110.904	98.7655
CPNE3	182.328	178.144	178.939	189.744	189.677	185.699	174.894	177.263	172.45	180.313	183.603	189.664
RRN3	102.635	100.194	103.956	100.888	100.051	97.813	123.794	121.971	115.209	109.257	116.897	116.012
CTTN	3330.52	3317.92	3404.98	3369.49	3358.67	3369.3	3377.65	3386.47	3418.82	3431.81	3375.04	3335.21
WNT11	0.0912855	0.146109	0.141053	0.0918559	0.144792	0.0940962	0.298964	0.30297	0.322789	0.0301982	0.170255	0.302564
MTIF2	73.8195	70.8265	68.4387	69.5961	70.2723	71.8895	70.6704	66.2494	69.9645	71.0563	67.6254	68.8981
DDHD2	21.4825	22.3912	23.3865	21.5249	23.5046	22.5831	20.2375	21.2584	19.4749	21.4709	19.2729	21.1363
TTC39A	0.638999	1.09582	0.930947	1.10227	1.11007	1.15268	1.24185	1.21188	0.699376	0.936143	1.02153	1.4696
EPS15	118.245	121.38	122.151	122.903	127.513	123.431	115.768	115.558	110.044	119.494	121.358	117.222
ORC1	58.4227	62.3156	65.6176	68.5245	62.3329	62.9739	65.6111	69.7336	66.4139	71.2072	71.9499	68.0337
MGST2	22.2128	19.5786	20.3116	22.3822	20.8742	21.0305	17.2709	16.6886	17.1616	17.7565	17.9109	17.1165
CHERP	63.9607	63.1923	65.8997	67.7896	66.1458	63.9854	67.3818	70.9202	69.4266	68.731	64.3224	65.3538
ATG16L1	30.1546	31.7057	28.0412	29.547	29.1273	30.793	31.8741	32.8722	30.9071	32.5234	29.2839	32.1582
USP40	66.7297	67.0642	67.9309	73.2091	72.1064	71.2779	61.0116	61.0737	59.8236	66.9191	64.7651	65.4835
POMGNT1	78.4142	75.2828	78.0867	83.2826	80.4802	85.3453	76.6957	78.343	77.2811	80.2063	81.6544	79.4447
RAD54L	50.6026	50.6634	55.4336	47.6426	49.4947	52.3881	51.1458	51.2272	56.2191	51.3671	50.9404	51.8681
MAST2	103.944	108.632	103.73	106.767	113.782	112.963	108.8	110.71	112.169	118.316	117.919	108.923
DNAJA1	298.899	274.211	280.892	271.005	270.616	265.963	309.497	305.671	283.409	276.434	278.027	292.017
B4GALT1	159.871	170.875	169.884	169.474	163.711	168.809	161.739	154.767	152.518	153.195	154.728	153.313
CHMP5	51.1199	47.6316	48.5503	45.2543	46.068	44.5781	56.2742	58.0692	58.2903	50.8537	52.7791	54.1589
NFX1	56.3232	55.485	56.957	51.4393	50.653	53.0232	53.0546	58.7004	56.6495	56.8027	51.4511	55.7582
DIMT1	38.9181	39.4495	40.5103	38.7632	39.5523	37.3562	41.28	41.5826	39.6762	41.5225	39.5333	42.5318
IPO11	61.4656	60.2701	59.3549	62.0946	60.4024	59.2806	62.2535	61.5786	63.3474	63.1443	64.4586	62.5443
FOLH1	2.09957	2.08206	1.41053	1.53093	2.00295	1.81135	1.79378	1.71683	1.72154	1.11733	1.05558	1.21026
EIF2AK1	93.6285	91.3548	94.3359	96.6017	95.8764	97.4602	94.5645	96.0667	90.1389	96.3623	93.4361	97.2095
EPDR1	31.1892	30.0255	31.229	32.1189	31.9749	31.3105	30.6093	30.1707	27.6523	32.4328	30.7141	31.3802
SNX10	17.1921	17.2409	17.6034	17.4832	17.7129	16.608	17.9608	17.446	17.8879	16.5486	16.0721	17.419
SEPHS1	91.1029	86.5332	88.2707	96.0812	99.2307	93.1082	83.8938	87.0028	87.18	90.0811	90.2353	88.0461
MRPL28	144.627	143.406	154.791	159.737	146.192	147.919	152.702	145.047	152.464	147.065	141.074	138.445
ITPKC	17.0704	15.8529	15.2337	17.8813	17.182	19.5955	13.7983	14.0629	14.7945	16.9714	15.9018	16.0359
FAT2	338.061	354.644	327.919	407.564	417.725	390.429	218.704	219.779	219.039	271.059	266.211	267.769
RBM22	75.8887	70.9726	73.8551	81.1393	83.5691	83.6751	78.0525	78.8984	75.6671	82.0182	83.5613	84.0696
TMED2	665.167	647.995	675.388	712.097	699.996	704.522	703.853	713.166	685.227	722.853	740.747	742.881
ERO1B	6.96813	6.94019	6.20631	7.16476	7.81876	6.91607	8.99191	8.15494	7.82764	8.84806	10.2494	9.98461
ZFAND6	61.4047	61.9503	59.0164	68.8	69.0416	68.949	58.022	57.1603	57.4296	64.9864	66.4336	63.1062
TXLNG	60.9787	60.5623	61.1886	59.5226	59.3647	57.6575	64.5302	67.638	64.9613	61.4834	61.4962	65.2241
LAT2	1.065	1.02276	1.26947	0.857321	0.844619	1.03506	2.00076	1.84307	1.66774	2.08367	1.7366	1.4696
HUWE1	433.454	440.666	440.027	431.294	442.122	407.578	446.491	455.995	442.974	424.042	443.174	442.132
ZW10	28.1464	28.3452	30.4673	27.4343	29.4169	29.2639	27.2747	29.691	26.1728	29.0204	28.3305	29.219
ALG9	12.6583	12.3462	12.1023	13.1966	12.7176	13.5969	12.2115	13.0025	12.5619	12.4718	13.7566	11.9297
ACOX3	9.03726	8.65697	9.87368	9.79796	9.19429	8.96267	10.0038	9.54355	9.41468	9.42182	9.39809	8.21245
MTMR2	77.897	78.1319	81.1616	86.7732	82.4349	85.2277	75.9598	74.0509	71.3095	79.6023	77.4321	82.3838
PPP1R15A	11.6845	10.3372	10.8046	9.43054	9.41147	11.0798	13.1314	13.7346	12.1584	11.3545	12.2924	12.4051
TRIP6	85.6867	80.9445	85.5907	94.5197	88.4679	88.9209	85.7566	79.8578	88.1483	89.9603	83.2889	75.641
FTL	766.981	763.896	788.907	763.812	739.114	754.299	681.867	689.13	704.353	701.261	681.021	674.847
SRRT	177.824	162.62	168.981	175.139	182.414	179.7	170.662	170.446	165.537	173.821	168.382	182.446
BAX	62.0133	60.5258	61.1604	60.9617	55.9379	56.6695	59.5398	62.9925	62.7287	63.1141	58.7721	56.7091
NLK	40.6525	39.3764	40.2	33.4355	33.6882	34.1099	46.7763	49.0559	48.7412	39.016	42.1212	40.63
PIGS	62.8653	65.3474	65.5612	64.6359	61.4159	62.9033	62.8514	63.144	65.3379	60.1245	59.4531	58.3516
TMPRSS11E	1.55185	2.19164	1.52337	1.92897	2.43733	1.99954	1.95476	2.0198	2.04433	1.81189	2.38357	2.07472
ATXN7L3	88.8817	84.5607	86.437	85.3647	84.2206	81.8872	85.4577	82.736	84.4631	79.9647	78.692	75.2088
PGS1	34.2321	29.0392	31.0033	29.7307	31.2509	30.4401	30.4483	30.7514	33.4087	29.413	30.7822	26.4527
PSMC5	113.955	109.838	116.03	111.972	112.431	105.976	113.79	112.654	109.937	108.351	112.505	109.831
UIMC1	41.6566	39.413	42.0619	43.356	39.4075	41.0965	41.372	37.2653	37.1745	38.6234	40.3505	43.137
MMP2	1.43014	1.42457	1.43874	1.37784	1.64097	1.45849	3.05863	2.67623	2.34022	2.74803	2.48573	2.42051
LPCAT2	33.9278	33.4956	34.1347	35.7625	34.5329	33.3806	35.0018	37.6693	33.4894	36.3586	34.5959	34.1465
GNAO1	39.2832	38.1345	38.9587	39.8961	35.6912	38.7912	34.7718	36.0282	35.2647	36.8417	35.345	35.7458
OGFOD1	74.1543	74.4427	77.0993	75.2912	70.2241	68.0081	81.1342	81.8524	79.1909	76.6429	75.1507	74.474
SH3BP2	18.4092	19.0307	17.4341	19.4428	19.8124	19.8543	15.7301	14.2901	17.5113	17.0318	16.3786	16.5113
NOP14	54.7409	52.7454	56.7031	48.5611	51.5701	50.1768	59.7928	59.9123	61.7872	51.9106	50.3275	50.0095
ADD1	145.418	146.949	149.826	151.134	148.846	153.683	133.338	140.906	140.736	142.505	141.482	138.185
L2HGDH	89.0034	87.1907	91.3456	87.753	86.7304	89.4385	89.9881	91.5474	89.4395	85.9741	86.4897	86.3604
TXNDC16	26.4424	24.035	24.797	23.9744	27.1244	27.5231	28.3786	24.1366	24.1016	27.2689	27.8538	30.8615
RTRAF	173.534	174.783	179.362	184.14	186.492	182.406	176.297	178.424	175.947	176.871	177.781	179.075
GMCL1	41.3523	41.7142	40.341	42.3762	43.0515	42.1786	39.5092	39.9163	38.2236	38.5026	41.0996	41.019
SF3B2	914.559	886.299	922.455	901.32	889.915	864.392	913.679	952.032	916.963	907.364	895.441	919.146
KLHL42	64.8431	63.2653	59.5524	65.4014	70.6826	68.6197	67.9108	66.8553	64.5309	68.6706	70.6219	67.515
GNAS	1084.35	1098.16	1084.86	1120.73	1110.77	1118.17	1048.54	1077.94	1069.62	1107.49	1090.11	1100.55
DNM1L	247.597	251.162	246.108	256.676	263.642	267.469	241.356	243.462	237.008	250.524	247.006	259.859
PTHLH	2.55599	2.26469	2.22863	3.00062	2.63039	2.65822	3.03563	2.62574	2.8513	2.98962	2.92839	2.98242
ERGIC2	101.509	93.7656	99.6959	94.5503	99.0377	95.4371	100.383	104.499	98.7735	104.878	101.268	110.047
TFAP2C	32.3759	30.1716	28.5208	37.7834	37.3563	40.4143	30.1723	36.0534	33.5432	40.2239	36.9113	36.7399
AURKA	122.84	120.211	128.583	136.896	137.142	134.393	100.291	103.313	97.5361	112.488	107.431	108.966
CASS4	0.304285	0.511382	0.141053	0.153093	0.193056	0.211717	0.160981	0.30297	0.322789	0.362378	0.510766	0.302564
PIR	30.0329	26.6284	26.0947	30.588	30.8889	31.287	19.9386	19.6173	18.2914	23.4942	25.1978	24.4645
AAMDC	3.59056	2.88566	3.46989	3.67423	3.35435	3.17575	3.49558	2.85297	3.44308	3.77477	3.337	3.24176
RFX2	7.75927	7.19588	7.08084	7.71589	6.00886	5.99863	6.25524	7.19553	6.29439	7.67033	5.58437	6.00806
METTL2A	20.6305	20.4553	22.1735	19.1979	21.0672	18.137	18.8807	18.4054	18.2645	17.9075	17.8768	16.0359
SULT2B1	0.912855	0.54791	0.620631	0.398042	0.506772	0.517529	0.666919	0.580692	0.645578	0.845548	0.578868	0.605128
ALG6	30.7632	32.1075	29.085	34.7215	34.4363	33.7335	27.8036	26.8633	26.8453	32.6442	30.5097	31.1209
CNOT3	94.1458	95.0076	97.4109	95.7444	93.1012	96.6604	93.4837	93.4915	99.0963	94.4296	94.73	93.06
PTPN4	29.4244	29.9889	28.013	31.5984	31.9749	30.299	26.3088	26.5099	26.3611	28.2353	27.7857	28.5707
DDX18	148.978	153.086	157.584	147.765	138.445	136.087	175.423	170.799	167.985	150.145	151.357	150.288
KHSRP	462.209	471.202	483.077	491.949	483.919	484.666	472.823	474.956	472.321	481.328	456.148	458.125
GNA11	74.1847	73.493	78.1713	79.0879	78.3083	79.229	75.7528	76.5504	78.115	79.5721	75.9339	73.6959
ASAP3	2.70814	2.88566	3.89305	2.87815	2.96823	3.19927	2.75967	2.60049	2.79751	2.50645	3.0646	2.98242
EDEM2	13.1147	11.5061	12.9768	11.2983	12.1384	11.1975	10.4867	11.6896	9.97956	9.63321	10.0451	11.8432
DNMT3B	16.0054	15.1954	15.149	16.0442	17.8335	16.9138	13.3154	13.9619	14.4179	15.0689	14.9484	14.1773
TPX2	363.042	353.475	363.323	385.733	394.341	380.831	296.204	314.76	292.904	324.087	336.867	340.687
FER1L4	39.4353	39.7782	35.9684	35.242	41.7483	39.2852	40.7741	37.7197	46.8313	44.7235	42.1552	43.1802
PDRG1	25.4991	27.2129	27.1385	30.5268	27.3657	26.0882	27.7576	28.7064	28.3785	31.3155	31.5994	28.3546
EPB41L1	65.0257	66.0414	64.7149	71.8925	76.426	76.0768	53.6065	54.6861	53.8789	59.4602	59.3169	56.2337
DOCK9	95.8802	95.4459	93.2357	95.9894	96.3831	94.9196	100.866	97.3543	95.7339	97.1777	98.2373	100.105
ANKRD10	122.383	122.841	108.949	98.0408	109.221	104.447	112.502	103.136	108.807	92.6781	93.4361	99.0249
TGDS	11.4107	12.5289	12.6947	12.8598	11.8971	11.715	12.8094	12.4975	12.3736	12.502	11.2709	13.3993
DOCK3	3.59056	2.52038	2.82105	2.35763	2.70278	2.91698	3.21961	3.30742	3.79277	2.86882	3.74562	3.19853
C3orf18	0.486856	0.584437	0.677052	0.581754	0.579168	0.87039	0.551933	0.833167	0.806973	0.513369	0.817225	1.21026
COQ9	31.4631	32.2901	33.9654	35.1808	32.9884	34.2275	32.2421	35.6495	33.328	33.4294	34.0851	34.7084
TMEM40	12.2627	13.0768	13.6257	15.5236	15.9754	13.9968	13.6833	13.4317	13.853	16.5184	16.1061	16.8139
KIF9	2.25171	2.19164	2.31326	1.92897	1.8099	2.07012	2.62168	2.29752	2.79751	2.23466	2.79219	2.67985
ARHGAP28	0.365142	0.182637	0.310316	0.21433	0.386112	0.141144	0.436947	0.454455	0.457285	0.271783	0.238357	0.345787
CRLS1	9.12855	9.71627	8.80168	9.15497	9.38734	9.33905	9.72782	8.78613	9.25329	10.3278	9.56835	8.34212
PPP1R13B	29.2114	28.8931	27.9284	32.8538	32.2162	32.4632	30.3793	30.7767	28.6744	34.9393	33.5062	35.2271
ATRN	77.684	84.5973	78.8201	88.4266	84.1482	81.4403	77.4316	79.2014	72.52	76.7637	80.02	77.4564
SMOX	5.62927	5.04077	5.38821	4.89898	4.85053	5.6693	8.85393	8.30642	7.31655	6.6134	5.89083	6.52674
FKBP1A	174.294	184.646	182.973	190.478	181.907	188.828	188.416	194.254	191.414	201.512	195.181	208.38
NSFL1C	38.1269	34.5548	36.0812	38.2427	38.0561	39.5675	35.8987	38.048	35.2109	35.9962	37.3881	38.685
SLC4A11	6.14656	7.04977	7.84252	8.45074	8.03595	8.65685	6.71519	6.64009	7.58554	9.21044	8.47871	6.69963
DNAAF9	16.3705	19.4325	15.7697	16.779	18.9436	18.0194	14.4652	16.9916	14.3103	16.3976	16.1402	15.6469
ZNF343	6.14656	6.97672	6.85515	7.01166	6.27432	5.95159	8.00303	6.58959	7.12826	7.30795	5.95893	6.65641
EBF4	1.278	0.876656	0.902736	0.520517	0.675696	0.352861	1.01188	0.90891	1.02217	0.634161	0.681021	0.691575
MAVS	112.616	109.728	109.795	114.177	115.544	121.102	106.868	106.368	103.723	114.874	113.424	109.528
LZTS3	2.19085	1.86289	2.28505	1.92897	2.00295	2.02307	2.89765	2.70148	3.38929	2.92922	2.79219	3.5011
XRN2	130.386	132.01	132.505	134.691	129.227	125.948	127.865	127.803	125.108	127.617	128.236	130.103
KIZ	6.05527	6.57492	5.67031	5.20517	6.20192	5.69282	5.33535	5.15049	6.0523	6.06983	5.34602	5.57582
DYNLL1	168.117	156.191	162.887	173.577	177.442	174.713	161.21	159.842	151.845	173.398	176.589	174.234
SNX5	102.301	98.2585	102.348	102.021	102.995	98.0718	94.0586	96.4707	95.8415	96.8153	105.184	101.489
RPL6	790.259	777.594	822.139	858.883	853.162	828.682	810.468	830.971	805.359	836.217	818.383	828.118
MAPKAPK5	42.5086	41.6411	43.021	43.8765	41.7725	40.1791	44.6836	44.3851	43.6841	42.972	41.5423	44.1311
ESF1	40.2265	37.3674	38.056	37.5384	40.1074	35.0273	46.7993	44.0064	40.51	41.7036	42.3936	48.4967
RBBP9	19.4742	20.6745	19.6063	21.035	20.5605	20.8658	18.3748	21.3594	20.0129	18.3001	21.5543	21.9143
ANAPC5	159.354	162.364	163.762	156.859	158.137	158.27	164.637	162.114	163.197	161.319	159.427	155.864
SLC23A2	41.0176	41.1663	44.2059	45.2849	42.9549	43.5666	42.2229	43.7539	45.4326	44.5725	48.9314	46.2058
SLC8B1	16.4922	16.4008	15.6004	17.6669	16.7717	19.078	15.1782	17.2945	17.0809	17.4847	16.5488	16.2952
TMEM230	50.5113	53.7317	53.6846	52.7253	52.3905	54.8111	45.6265	44.0821	40.4562	46.2938	50.3615	49.2315
DZANK1	1.36928	1.35151	1.01558	1.59217	1.39966	1.34087	2.39171	1.5401	1.61395	1.78169	2.00901	1.81538
KDM2B	58.1793	64.8725	65.4484	64.1154	62.0916	60.5509	57.608	59.8113	59.6622	56.5309	55.8778	56.9685
LHX5	2.03871	2.88566	1.66442	1.99021	1.68924	2.25831	2.98964	2.34802	3.0665	2.11387	2.11117	1.42637
TASP1	11.9584	12.0175	12.1305	10.9921	12.259	11.221	12.4645	13.6589	11.8087	11.4149	11.339	12.189
OAS1	24.6167	31.3404	17.4341	5.05207	4.99532	5.52815	33.5759	34.0084	30.7995	5.22428	4.22233	4.27912
GCN1	407.924	419.662	425.781	442.47	428.705	410.542	440.765	422.921	433.775	418.667	411.677	390.005
RPLP0	2168.58	2157.81	2277.97	2555.58	2451.88	2454.76	2034.45	2042.77	2083.6	2292.92	2256.97	2213.51
PXN	361.369	371.154	371.758	382.212	366.517	368.293	378.419	382.247	383.904	375.544	369.079	368.393
SIRT4	0.578142	0.657492	0.620631	0.398042	0.289584	0.658674	0.482942	1.03515	0.457285	0.754954	0.578868	0.605128
KIF16B	14.5753	12.675	13.4846	12.8598	12.2108	13.1499	12.4185	13.1792	12.9923	11.8075	13.0416	11.5839
TRMT6	27.1118	23.1218	27.336	28.8121	27.2691	24.6532	30.6783	31.4584	31.1222	31.9798	31.1567	36.6535
CHGB	0.578142	0.511382	0.677052	0.459279	0.289584	0.423433	0.873894	1.0099	0.753175	0.452972	0.476715	0.345787
PEBP1	264.119	263.143	276.378	269.781	261.929	263.422	280.014	282.04	273.133	279.514	270.536	273.734
BRAP	31.4631	31.7057	30.9751	32.8844	31.6129	32.0162	35.0478	34.993	32.7362	32.7952	34.3235	33.8872
ERP29	57.5403	60.818	64.5738	63.1356	60.4265	61.3978	54.8944	54.3073	55.3314	58.373	55.0606	56.7524
NOS1	0.121714	0.292219	0.169263	0.244949	0.265452	0.0705722	0.344958	0.277722	0.242092	0.33218	0.238357	0.302564
FUS	662.033	646.68	648.672	682.489	689.282	655.804	599.192	569.634	586.615	641.952	622.079	663.869
IGBP1	24.2211	24.1446	24.5713	23.8213	23.6735	25.0296	23.5262	23.7074	22.6221	23.2224	22.9164	25.8476
FXYD5	25.8642	26.044	27.872	25.2297	22.4186	23.7358	29.2985	31.5846	31.0416	27.1783	26.1853	27.274
ZNF302	26.5337	21.5511	23.6404	21.6167	24.8801	26.2058	22.3533	22.445	23.9402	21.6521	24.4487	25.0696
GRAMD1A	34.0495	33.5321	35.4606	32.915	32.4575	32.6749	35.4387	36.6341	39.5686	35.3318	32.1101	31.2073
FXYD3	55.5624	56.3982	50.7225	53.6132	55.769	56.693	44.9596	40.6737	41.9357	42.1868	42.4617	40.7165
CDIP1	13.5711	10.0085	12.7229	10.4409	10.3768	11.3856	15.3621	14.1386	13.6109	12.6228	11.6795	11.5839
CMTM1	2.09957	1.6072	1.74905	1.07165	1.32726	1.50554	2.25373	2.60049	1.99053	1.87229	1.90686	1.42637
GANAB	444.743	455.897	461.326	474.221	457.953	461.401	461.163	461.474	459.463	475.802	452.164	445.504
GMIP	10.6804	11.5426	11.1149	11.6963	11.0042	12.5618	12.3265	11.2351	12.0239	12.653	11.0666	12.0593
RBM41	24.1602	23.9619	23.0762	24.005	24.9283	23.43	23.8711	21.7381	22.2186	22.9204	23.8698	24.1619
BIRC5	203.81	195.202	214.823	224.067	218.974	215.198	182.782	177.162	180.412	187.44	176.589	176.395
LAG3	0.182571	0.255691	0.338526	0.765466	0.24132	0.376385	0.183978	0.10099	0.29589	0.211387	0.0681021	0.172894
MLF2	211.448	215.329	217.644	227.068	211.276	216.751	222.314	228.414	226.625	210.179	208.563	202.199
OTUB2	9.98055	10.7756	10.5789	10.2266	9.77345	11.2915	20.9505	18.5822	18.5604	20.5951	20.1923	21.482
DDX24	398.005	390.623	394.637	375.537	359.518	359.118	415.353	420.219	404.509	372.857	379.329	389.746
ZBTB25	59.0617	57.1653	56.6185	54.0419	54.3694	58.2926	55.4233	54.8628	56.2998	53.9641	56.3204	53.6403
NECAP1	27.3857	28.4183	27.5335	27.22	27.3174	27.1468	29.5514	31.1554	27.0067	30.2585	30.5438	29.9538
ARHGAP4	12.9625	11.3965	12.6101	13.2579	12.0177	11.5974	13.1314	12.9015	13.7992	13.0758	12.2584	12.578
ANKRD24	0.547713	0.4018	0.479579	0.21433	0.410244	0.423433	0.459944	0.60594	0.376587	0.634161	0.442664	0.302564
DHX32	48.1379	48.3256	47.9861	45.9279	48.0468	46.7423	45.0515	44.2841	41.2632	43.7571	44.0961	44.693
RCOR1	168.452	167.916	168.078	175.628	171.554	170.691	158.244	159.892	153.594	160.624	166.884	171.122
GPATCH2L	114.35	110.057	103.73	107.226	118.005	112.257	117.838	117.376	112.142	117.712	122.754	121.631
LTBP4	11.6237	14.5379	12.2151	12.9517	12.8141	11.6444	12.7865	13.5579	15.6015	12.502	12.8372	12.3619
BLVRB	22.3041	22.3912	24.797	25.4747	24.7835	24.2533	19.8236	18.7589	19.3673	19.4174	18.5578	17.6352
SLC9A1	46.0992	46.134	47.8732	47.3976	42.9549	46.7188	51.4908	52.8177	53.1257	49.7968	50.3275	49.1883
SPTLC1	138.602	133.179	132.984	139.009	141.993	136.322	141.962	137.978	136.405	140.965	141.72	143.545
PAPOLA	1215.65	1146.59	1178.55	1177.78	1210.8	1174.56	1214.76	1229.15	1188.99	1219.91	1252.81	1256.68
CCNK	98.0406	95.9207	99.6677	92.8663	94.525	91.4615	102.522	101.722	97.9127	99.0197	96.1942	99.3274
PCBP4	4.83813	4.2737	4.90863	4.22537	4.34376	3.1287	5.70331	5.09999	6.26749	5.67725	4.9374	5.01392
YPEL3	4.71642	4.38328	4.288	4.1029	4.89879	3.62271	4.46146	4.49405	4.06176	4.22774	4.46069	4.2359
MRPS33	26.6249	27.2129	27.872	25.5053	23.7941	25.0766	28.3326	27.2168	28.2709	27.0575	27.5473	25.4586
NDUFB2	36.3012	34.1165	33.4012	33.2518	30.5994	29.8991	33.4839	30.7767	32.521	33.1274	31.5653	27.274
NUDC	138.876	133.617	140.714	129.884	125.969	125.336	141.226	143.38	136.19	128.946	127.794	128.806
MAEA	43.817	46.4993	47.1962	52.909	47.5883	48.1537	46.1784	45.4707	46.912	49.827	51.0425	47.9348
ICAM1	42.9042	41.9699	42.9364	43.6928	41.0485	41.8493	54.5034	57.2613	55.8425	52.8166	54.2433	51.5655
STRN4	64.478	65.6761	70.1877	68.4326	61.9709	67.2082	65.841	64.9113	66.2256	64.2013	65.5483	60.7289
IRAK3	9.15898	10.9217	9.05557	9.2162	10.7146	10.3035	10.4407	10.5787	10.1141	10.7203	10.7601	10.5465
MUL1	29.7591	28.3817	28.2669	28.8121	25.8454	28.0407	28.5395	28.7064	28.3247	28.7788	27.9559	26.1069
TFAP4	22.0607	23.341	24.6842	20.637	18.8229	19.5014	18.1218	19.895	20.0398	15.3105	17.0255	16.252
PDCD7	51.059	48.5813	51.597	54.9298	52.4147	52.835	54.0895	54.8375	49.6288	53.9943	51.7576	51.5655
SPG21	80.6964	81.6751	83.0517	84.4768	80.5767	82.8753	83.8708	82.9128	79.8096	85.0984	82.2333	77.4131
DNAJB11	76.8624	70.0594	75.4349	77.4957	76.788	73.5127	83.2039	82.7865	78.9757	80.6291	80.4626	81.0439
P3H2	41.474	44.819	43.9238	45.7442	46.5265	44.3664	51.8587	48.4247	47.8535	53.3299	48.8292	51.3926
FLT3LG	0.882427	0.730546	1.18484	0.796084	0.699828	0.846866	0.781905	0.934157	1.07596	0.543567	0.612919	0.734798
RAB11FIP3	32.5281	29.6967	30.3827	31.231	32.9884	31.8516	35.0938	33.15	33.6508	34.0937	33.0295	30.948
GNPTG	19.3221	20.784	18.3932	19.994	20.3433	21.6657	18.2138	18.0267	18.8294	20.9575	17.5703	19.1048
ZNF268	34.8406	33.7147	33.1756	33.0375	31.2509	32.8866	36.7725	37.1391	38.3043	36.0868	36.2644	38.1231
GOLGA3	164.466	161.779	168.614	173.424	174.933	170.996	166.201	172.491	173.311	177.958	169.881	164.811
PABPC4	311.557	301.095	312.318	360.197	353.678	342.698	301.264	296.103	305.735	338.038	336.152	336.235
CERS4	8.33741	8.51086	7.41936	8.75693	7.60158	8.75095	6.69219	7.37227	7.28965	8.1837	7.72959	6.39707
MCOLN1	5.90313	4.78508	4.54189	5.78692	5.16424	6.32797	5.88729	5.09999	4.46525	6.79458	5.10766	5.40293
USP48	71.6287	69.1462	68.4669	67.759	71.8409	70.1252	65.956	67.0068	62.5942	70.7543	67.6935	71.4051
EFNB1	53.0064	53.6221	52.7819	56.4914	53.8385	57.2811	52.5946	50.6212	49.7364	51.7294	50.0891	48.4967
PDPR	54.2236	55.485	58.0008	57.7773	55.769	51.9411	60.2527	59.4831	57.833	60.5171	58.3976	60.5992
AARS1	252.709	260.111	258.324	259.401	263.087	263.281	234.572	243.84	241.5	239.683	236.927	229.343
GLG1	259.281	252.258	261.314	249.389	246.87	260.505	253.429	263.685	258.796	258.587	257.154	249.615
KIF4A	63.6869	59.1012	60.709	65.5238	66.556	64.7853	53.3765	55.9737	51.8883	56.6819	58.2954	60.945
TNRC6A	195.108	189.321	192.396	188.305	189.677	189.275	190.072	199.152	200.318	197.103	198.381	191.264
PLEKHG2	37.6401	39.8513	38.2252	37.5078	37.1633	36.2035	42.5678	43.5772	43.711	40.5259	37.2859	41.3216
NAT14	18.744	17.8619	19.5217	18.3712	17.5922	19.525	17.5239	17.3703	18.0224	17.4847	16.4807	16.4249
PITPNM2	27.2031	27.0302	29.1132	27.9854	27.2933	27.0997	24.492	23.2024	25.6617	25.4872	24.04	23.2974
EXOC1	39.5571	36.4543	35.7709	37.0179	35.3051	35.239	34.7948	37.6693	33.7584	33.369	33.7786	34.8813
RBM27	118.549	119.956	119.754	117.116	121.577	118.632	122.736	122.88	122.794	124.688	128.611	124.57
OSBPL8	214.095	216.059	207.009	215.678	215.981	208.517	223.05	223.238	212.691	215.011	231.002	229.992
DTX2	20.3262	18.6289	19.9166	19.9633	21.4051	20.4189	18.3748	18.1024	20.2281	19.4174	18.9664	14.9553
PUS7	50.0549	50.2981	52.7536	45.04	45.2475	42.1551	49.789	55.1153	54.2824	45.72	45.5944	45.8168
NRCAM	3.56013	5.66173	4.51368	2.60258	2.00295	2.14069	5.24337	5.45346	5.72951	2.59704	2.69003	3.02564
LAMB1	93.6589	93.9848	89.9351	80.9556	84.0517	87.0155	84.6068	88.7197	89.4126	82.6825	84.1402	82.8593
DLD	165.44	159.405	165.991	155.145	153.793	150.907	167.42	169.587	163.493	159.386	159.938	168.528
WDR7	13.0234	11.8349	11.4253	12.2168	12.79	13.0559	13.5224	14.6435	14.3641	13.861	14.0631	14.1341
TXNL1	32.5889	28.3817	30.2134	32.6394	31.7818	34.1569	32.3111	30.0445	31.3643	30.6511	32.1101	35.7025
ABCC6	1.21714	1.13235	1.15663	1.01041	0.868751	0.729246	1.31084	1.76732	1.90984	0.996539	0.681021	0.864468
CMTM6	127.222	124.96	130.897	131.385	130.313	130.112	147.55	139.391	139.418	140.059	146.181	143.848
ITGA6	224.501	246.413	230.452	251.593	239.365	233.288	209.712	209.832	194.965	218.151	223.477	213.48
RAPGEF4	1.30843	1.27846	1.38231	1.43908	1.25486	1.08211	1.60981	1.66633	1.53325	1.78169	1.49825	1.59927
MAP3K20	128.53	127.298	127.681	121.923	123.121	121.408	116.734	115.28	112.411	114.934	111.824	111.862
FH	72.8763	68.5983	71.0058	79.639	80.8904	75.4181	67.4278	62.6643	64.2888	70.6939	75.355	76.7216
SEL1L3	31.8891	33.0572	30.8905	26.6688	27.9931	30.0637	26.6078	26.7876	27.0874	21.8333	23.1547	23.4703
CDV3	264.698	257.481	268.084	250.858	247.184	235.311	272.149	272.168	250.78	251.49	251.365	254.283
MYO15A	0.547713	0.219164	0.648842	0.551135	0.555036	0.75277	0.367955	0.580692	0.780074	0.48317	0.408613	0.605128
ALKBH5	95.3629	96.286	96.621	92.3764	87.0199	94.8255	97.4852	101.419	94.9807	91.44	86.1151	88.997
NLRP1	31.8282	31.9614	28.0412	27.1893	28.7412	30.299	34.7258	33.1752	36.5559	31.7081	31.9399	31.3802
PITPNM3	6.75513	7.04977	7.08084	6.64424	7.60158	7.71589	4.36947	5.02425	5.54121	5.01289	6.12919	5.01392
SPAG7	36.4229	34.5183	35.517	33.9561	35.7395	32.7925	32.1961	32.7965	31.4181	33.1274	32.7571	35.8322
ORC6	57.5707	61.5851	60.5115	58.0223	56.3482	54.4582	66.5539	68.042	68.4851	64.7448	63.7095	62.6307
ZFHX4	10.7108	10.0085	12.2151	12.3087	14.1896	12.6324	10.3028	11.0836	10.6789	13.106	14.8122	13.9612
ZC3HC1	18.1962	20.5649	18.7318	19.5041	17.7129	19.1956	19.5706	18.5064	19.206	17.8773	17.8768	19.4073
ESR1	7.5767	7.15935	7.44757	8.69569	8.39793	9.22143	5.97928	5.17574	6.10609	7.15696	7.42313	7.99633
RGS17	2.86028	3.03177	3.18779	2.20454	2.50973	2.70527	2.87465	3.0297	3.38929	2.56684	2.11117	2.29084
TMEM101	15.7924	15.4876	15.5158	16.4422	13.3209	16.2081	16.788	14.6183	15.467	13.8006	13.1097	12.189
CCDC80	17.8615	13.8804	15.4029	17.7894	19.9813	21.2657	10.6247	11.5886	11.1631	17.1526	16.685	17.2894
PSME1	141.097	144.1	138.767	137.294	131.109	137.733	137.5	130.252	129.438	114.723	119.315	117.741
PPP2R3C	27.9638	29.6602	29.7339	27.4649	24.9766	27.335	28.8155	28.0247	27.8675	25.3061	26.7641	28.0952
HAUS4	24.1602	22.4643	24.0071	25.3522	24.5664	24.3239	20.5595	22.8237	21.6807	23.0412	23.5633	22.3465
SLC7A8	3.31671	2.52038	3.27242	2.87815	2.60625	2.91698	3.74855	3.33267	2.58231	3.41239	3.71157	3.19853
OSGEP	29.7895	31.1943	30.4391	30.6492	30.0926	31.4281	30.3793	29.5396	30.2615	30.9229	30.2033	33.1524
SLC22A17	0.395571	0.219164	0.112842	0.489898	0.458508	0.235241	0.620925	0.252475	0.484184	0.301982	0.408613	0.259341
RNF31	19.2004	20.1266	19.0985	18.065	18.0025	18.4899	22.1003	20.4252	21.6538	18.6021	19.4091	18.6293
SCFD1	138.206	130.731	135.128	140.693	141.558	135.24	145.411	143.481	135.894	147.548	153.979	153.011
G2E3	72.4503	70.4977	69.8492	76.669	80.1182	74.2419	66.37	60.19	56.7302	66.7983	69.9749	69.9355
HECTD1	442.4	438.949	438.363	465.036	465.482	461.189	430.14	437.463	416.506	448.563	470.688	466.078
HNRNPC	727.15	703.114	724.869	736.041	737.787	719.013	725.976	720.892	697.09	719.35	718.852	744.178
RPGRIP1	0.365142	0.438328	0.141053	0.275568	0.289584	0.164668	0.160981	0.176732	0.376587	0.513369	0.170255	0.345787
SUPT16H	546.861	530.34	557.016	546.144	536.02	530.703	553.405	562.464	535.292	540.577	550.844	571.068
TOX4	109.147	108.632	117.44	110.135	107.822	108.846	121.011	119.951	119.674	114.511	112.743	117.006
GEMIN2	27.6291	28.4183	27.4488	28.3222	27.1726	26.8645	28.2636	27.1158	27.6792	26.1818	28.1602	24.8967
TGM1	19.809	19.3595	13.5128	20.3001	21.1396	25.0296	11.1077	9.21533	10.1679	13.0154	11.9179	11.1949
TINF2	38.8268	39.0112	37.125	36.2831	36.5841	34.9332	34.5418	34.3366	34.6729	34.3655	36.6049	35.011
SEMA6A	0.760713	0.730546	0.592421	0.459279	0.796355	1.08211	1.03487	0.80792	0.59178	1.32872	0.681021	0.648351
TRPM7	80.1791	80.4697	77.9738	84.5074	91.7739	87.2978	85.7566	80.186	80.1055	87.8766	89.2138	88.0029
TYRO3	19.2308	22.1356	20.0295	24.1581	20.5846	19.9719	20.7435	20.3242	21.4655	19.5684	19.2729	18.5428
WDR76	61.3743	64.5072	65.6176	68.7388	68.197	66.2673	61.5176	60.5182	57.2682	62.8424	62.2453	66.4344
CAPN3	1.46057	1.38804	1.24126	1.74526	2.22014	1.67021	1.19586	1.46435	1.39875	1.93268	1.36204	1.72894
SNAP23	28.3898	29.5871	26.6025	29.2408	31.2751	31.7575	29.2525	27.646	27.2488	28.8996	31.7015	30.5157
TBX15	0.791141	0.694019	0.959157	0.704228	0.434376	0.705722	1.01188	0.934157	0.806973	1.02674	0.851276	0.345787
PHGDH	318.1	329.111	339.626	373.425	352.785	359.895	270.815	278.328	282.978	289.781	283.475	274.815
COL9A3	7.24198	6.02701	5.41642	5.35826	7.07067	6.11626	7.72706	7.42276	8.15042	7.18716	6.91236	8.08278
EZR	181.962	189.065	200.238	198.439	177.081	178.43	216.818	220.613	210.862	213.622	205.975	213.524
MYL6	380.022	376.816	377.908	406.677	403.077	398.286	377.867	370.456	385.087	416.402	402.245	414.383
AGO1	59.8224	62.133	63.6147	59.6451	57.965	56.3401	61.9315	66.8553	64.9075	60.3359	63.9819	59.8212
CLSPN	71.7504	67.5755	69.8492	63.3193	67.1834	65.3263	73.2691	81.6251	73.2193	74.7706	79.1347	74.8197
RFFL	24.4341	28.1991	26.941	26.0258	24.9283	24.3004	24.3081	24.3891	23.4022	23.464	24.9594	23.0813
UNC13D	52.2153	50.0059	51.992	59.9819	54.3694	58.2926	50.5939	53.4237	55.9232	55.2928	55.4351	53.4674
MFSD11	15.975	14.4283	14.2745	13.9621	14.3103	14.679	15.2472	15.9312	14.2027	15.4615	15.9699	16.0359
DPYSL2	17.1921	15.9624	17.5187	16.2891	15.2273	17.596	16.834	17.143	17.054	15.3105	15.8678	16.4249
TGFB2	1.82571	1.71678	1.83368	1.74526	1.66511	1.2703	2.36871	2.07029	1.93673	2.08367	2.21332	1.64249
GPATCH2	21.0261	20.2361	22.6248	23.2702	22.5393	23.2653	23.7561	23.3287	21.4924	22.9506	25.334	25.1128
NUP50	484.665	478.727	496.082	517.087	509.45	496.052	469.212	469.073	452.335	491.686	495	498.928
CDC45	30.4589	33.2033	34.9246	31.231	29.2962	30.8165	33.7139	34.7658	33.5163	32.6744	34.017	34.233
COMT	42.4782	44.0885	45.165	47.7957	46.5265	46.3659	41.28	41.6331	42.0702	44.6631	43.6194	39.7655
None	17.1008	17.7888	18.6189	16.2585	16.6028	16.3492	16.673	16.4866	16.8657	15.9144	15.9699	15.3443
ECHDC1	40.9568	39.0842	40.2	43.5091	45.344	43.2137	42.5678	42.5673	39.8645	41.3111	41.4401	42.0564
LRRFIP2	54.2844	56.3982	55.4336	50.3676	54.7313	52.9056	52.8476	51.1009	52.4532	51.3067	55.8778	53.5106
SEC22C	51.2416	49.4945	49.8762	51.1637	54.7555	52.341	44.1317	45.4202	43.5765	46.8071	47.6034	44.9956
XYLB	4.5947	4.6755	3.86484	4.25599	3.66806	4.79891	4.34647	4.01435	3.73897	4.16735	4.18828	3.84688
HDAC6	46.6165	43.1388	45.7292	48.1631	47.9261	47.8009	39.9692	39.1084	41.0211	43.5155	42.2233	39.3333
GABRP	0.121714	0.438328	0.169263	0.367423	0.410244	0.729246	0.367955	0.353465	0.430385	0.81535	0.30646	0.605128
CDC6	100.049	100.377	104.971	88.3653	90.7604	88.3093	112.111	118.436	112.411	102.493	99.4631	104.817
UPRT	0.243428	0.146109	0.141053	0.183712	0.434376	0.352861	0.390953	0.227227	0.134495	0.392576	0.374562	0.259341
CDC23	69.0727	68.7079	68.89	72.4437	71.3824	68.3139	71.8203	73.1925	70.7984	69.9389	71.7115	70.0652
AAAS	32.6498	33.4225	32.2446	34.2929	32.2403	34.2275	28.2866	29.9688	29.858	30.8021	29.0115	31.1209
CBX5	717.139	666.952	679.591	717.272	724.635	726.611	707.164	731.294	688.993	761.809	787.465	739.682
SUCO	59.0313	58.882	56.1671	64.1766	64.6737	64.9029	65.4501	61.8311	59.5277	67.1305	66.8082	68.4227
MSH2	79.2358	77.9493	82.826	81.6905	81.8798	78.8762	86.5845	86.3717	83.3065	84.283	89.0776	84.934
MAP3K1	8.85469	10.0815	7.81431	9.79796	9.65279	9.99772	8.83093	8.71038	9.84507	9.63321	11.305	10.3736
DHPS	14.3927	13.369	13.5975	12.9517	12.4762	13.0794	11.8896	11.9421	12.2929	11.2941	10.692	11.022
HOOK2	27.8421	25.35	23.6122	25.1685	27.1967	26.0882	20.8815	21.0312	23.6174	26.2724	22.8823	23.3839
ARCN1	207.096	209.448	208.673	211.452	214.147	213.998	224.499	230.686	214.036	232.586	226.099	223.422
EPB41L4B	17.9224	16.0355	15.3747	14.3908	16.3132	15.8317	17.1329	16.2846	15.8705	15.6124	15.4592	18.4132
TMEM38B	34.5363	37.6597	34.2476	32.5476	31.444	30.7459	37.8304	36.0282	32.0099	30.8625	32.2804	33.2388
PSMD5	68.1294	64.6534	66.4639	67.4222	68.4142	66.9495	69.7276	70.0365	65.4186	70.9053	67.0465	68.7685
PTGS1	48.3813	52.855	47.6475	41.2739	40.2039	44.6722	59.5168	55.1405	55.3583	46.6863	43.7897	42.8776
NUP188	110.638	118.239	119.838	128.323	126.886	122.937	114.089	113.361	112.304	118.951	114.377	120.377
CRAT	0.882427	0.730546	0.366737	0.520517	0.6033	0.940962	0.942886	1.06039	0.806973	0.875746	0.510766	0.605128
SH2D3C	0.152143	0.0730546	0.056421	0.153093	0.313716	0.329337	0.206975	0.10099	0.134495	0.241585	0.30646	0.172894
NANS	45.7645	42.6274	49.9326	50.1227	46.261	47.8244	52.3647	51.7069	47.0196	53.6923	52.7451	51.1333
TBC1D2	21.513	18.081	18.5625	17.0546	19.378	19.1956	21.2034	19.895	20.9544	17.4545	17.8768	15.3443
WHRN	2.37342	2.52038	2.34147	1.62279	2.36493	2.4465	2.20773	2.27227	2.63611	2.71783	2.04306	2.37729
CWF19L1	36.2403	35.0662	36.0812	35.7319	36.0773	34.3922	38.9803	37.3158	38.0353	36.5398	36.3325	36.2212
BTAF1	106.5	105.491	104.52	98.7144	110.042	100.424	115.929	109.599	111.228	110.133	114.343	117.092
IKZF5	21.3608	21.0763	21.2425	18.3099	20.7294	20.3013	21.8474	21.2079	19.7977	20.263	21.5203	18.1538
BLNK	7.02898	8.25517	6.37557	6.18496	6.41911	6.8455	6.78418	6.69058	6.85927	5.91884	5.24386	5.23003
TLL2	0.213	0.219164	0.253895	0.153093	0.24132	0.235241	0.321961	0.631187	0.564881	0.785152	0.476715	0.345787
CYP26A1	0.578142	0.803601	0.592421	1.10227	0.868751	1.22325	0.98888	0.858415	1.10286	1.32872	1.05558	1.38315
SORBS1	4.5947	4.52939	3.97768	3.9498	3.78872	3.57566	5.51933	6.18563	5.43362	5.46587	5.85678	5.70549
CRTAC1	0.152143	0.255691	0.394947	0.0612372	0.144792	0.11762	0.367955	0.252475	0.376587	0.452972	0.340511	0.259341
BAMBI	1.065	0.94971	0.930947	0.949177	0.892883	1.05858	1.51782	1.33812	1.21046	1.93268	0.987481	1.38315
IL11	1.46057	1.64373	1.72084	1.43908	0.844619	0.917438	3.3346	3.45891	3.41618	1.6005	1.77065	1.33993
WAC	205.545	193.814	203.341	195.01	199.668	196.92	202.559	211.448	200.506	192.362	203.557	205.7
CREM	9.70669	8.32823	8.66062	8.5426	8.83231	8.60981	12.0045	10.7302	9.92576	10.2976	11.7476	9.85494
NUBP2	23.2169	26.1901	26.4332	27.7099	28.3551	28.9111	23.8481	25.8282	25.7424	26.061	24.9935	20.8337
HIVEP1	28.0551	26.117	25.7562	22.3822	25.5558	24.8179	25.2969	28.0752	26.388	24.7323	24.9935	23.7297
CRISP3	2.09957	1.93595	1.66442	1.04103	2.17188	2.39945	1.56381	1.71683	1.37185	1.6911	1.36204	1.64249
FKBP5	64.8431	67.6851	68.6644	69.7492	69.4277	69.4195	67.9798	66.7039	66.2794	67.7949	71.4391	69.4168
SRPK1	176.637	183.988	184.468	174.924	178.939	170.361	179.677	182.287	180.089	171.405	176.793	171.77
BRPF3	64.1433	62.827	63.3326	68.6469	69.476	69.5136	72.3952	75.3133	71.2019	75.4954	78.2493	76.1597
MRPS18A	26.6554	28.1991	27.477	26.9444	26.1349	27.5231	29.3444	28.6559	27.464	27.0877	24.653	26.2798
TMEM14A	26.3511	25.5326	25.2484	26.4239	27.3898	25.1237	29.5974	25.5505	24.5051	26.9971	27.6495	23.9026
EFHC1	7.82012	6.20964	6.62947	6.64424	6.08126	6.42207	7.26712	6.13514	6.18679	7.12676	6.87831	6.00806
HSP90AB1	3022.31	2944.61	3039.43	2857.76	2793.47	2728.7	2926.99	2993.92	2885.36	2729.49	2727.93	2763.92
CDC5L	147.517	139.169	144.494	133.926	140.207	141.427	149.942	148.935	141.785	142.263	144.445	147.608
ITPR3	211.752	227.456	229.154	210.258	200.102	200.237	235.422	238.69	247.714	202.026	204.851	195.889
ZNF184	9.79798	9.75279	9.19662	7.83837	9.74932	9.62134	8.279	9.24058	9.36088	8.66687	9.22784	9.85494
DSP	1253.38	1312.61	1238.05	1238.19	1257.4	1207.96	1187.09	1152.02	1123.55	1131.19	1172.92	1229.06
SIRT1	75.2801	74.9541	76.8172	70.4228	74.7609	73.0422	81.5251	88.24	82.096	82.8637	80.5648	84.7611
HNRNPH3	320.777	312.564	313.616	303.094	310.482	301.837	300.85	295.926	289.488	290.929	288.072	316.698
IFT74	13.6928	13.7343	12.1587	12.2781	12.0419	12.6089	9.8888	11.9168	10.7865	10.9921	11.4752	10.4168
JAK2	25.4991	25.3865	24.1482	23.607	23.215	23.1477	26.1708	24.692	24.6396	23.4942	21.8948	22.0439
ABL1	67.3383	69.9863	72.501	70.8821	66.7973	67.3494	70.5785	68.2945	67.3553	67.5533	64.2543	70.0219
ACOT7	32.2238	34.1165	35.6581	33.3743	31.6129	32.275	37.3935	39.0074	37.6856	33.5199	33.0976	33.8007
SH3GLB1	105.496	105.637	103.109	118.678	121.191	120.655	102.752	100.359	95.1152	107.838	112.403	114.369
CDC7	92.0462	90.8434	93.6024	95.3158	95.2972	93.8375	84.3998	87.8613	83.5755	95.2148	96.5347	94.1406
SYDE2	12.9017	13.99	14.1617	15.7074	15.2273	15.2201	15.0402	12.0178	14.2027	15.9446	17.0936	14.1341
PCSK5	10.3761	9.64321	10.9457	11.8188	11.704	11.8796	9.17589	8.63464	8.68841	11.3545	9.8067	10.5897
SCD	1418.24	1416.68	1451.91	1584.94	1560.78	1624.27	1203.42	1241.04	1210	1337.9	1354.01	1320.39
TMED1	12.8104	13.0037	13.2025	15.8298	13.7552	13.9968	14.2583	12.7247	13.9875	14.3743	13.8247	13.1831
ABLIM1	17.892	18.0445	17.688	13.9621	14.0931	13.5969	29.7124	27.747	26.4687	21.7729	20.3285	21.7846
ERMP1	231.104	236.807	225.825	247.123	241.827	244.25	199.685	194.229	192.597	207.673	203.898	199.476
RAB18	79.2054	77.0726	75.8863	77.5876	78.4772	76.3826	82.836	80.388	79.4868	77.9112	83.8678	86.0146
NRP1	45.7645	55.4485	53.6564	46.5709	45.0544	42.6021	60.8506	59.5336	57.7255	49.7666	47.4331	46.3787
HSD17B7P2	1.15628	1.13235	1.43874	1.07165	1.32726	1.1762	1.19586	1.16138	1.47945	1.11733	1.19179	1.2967
PRTFDC1	2.52557	2.99524	2.68	2.02083	2.02709	2.84641	2.59869	3.13069	2.9589	2.38565	2.07711	2.24762
PALMD	0.273857	0.474855	0.141053	0.244949	0.434376	0.329337	0.160981	0.20198	0.0806973	0.33218	0.204306	0.734798
TSPAN15	40.0439	42.8465	42.3158	50.1839	47.4676	49.824	33.8289	35.599	36.529	38.5328	40.4527	38.685
MACROH2A2	96.1236	96.213	98.8214	94.1216	89.964	91.6027	86.4695	93.7944	89.8161	84.1019	83.0165	84.8908
WASHC2A	78.3534	73.0181	74.645	63.8092	70.1758	71.1603	74.258	75.7172	75.1023	70.5731	73.4141	76.9377
MAST3	9.15898	9.71627	9.53515	8.91002	8.34967	8.63333	8.96891	10.0485	9.44158	8.66687	9.32999	7.95311
MZF1	3.16456	2.37428	2.84926	3.613	3.11303	3.15222	2.98964	2.70148	3.60448	3.59358	2.96244	2.46374
OCEL1	3.28628	4.31022	3.80842	3.73547	2.75105	3.66975	3.51857	4.21633	3.81967	3.56338	3.23485	3.71721
MYO9B	68.4033	64.4342	69.2286	65.83	68.7038	68.0786	63.8403	68.8247	65.9028	63.4161	67.7276	65.9157
KCNK6	11.0151	13.2594	11.9613	11.9106	12.6934	12.1149	15.2931	14.7698	14.6869	13.2268	14.1652	14.1773
CATSPERG	0.851998	0.913183	0.507789	0.612372	0.748092	0.611626	1.31084	1.26237	0.995266	1.17773	1.39609	1.03736
PSMD8	146.148	135.48	149.064	152.205	143.03	145.567	151.69	154.414	152.868	153.135	144.819	148.905
FBXL19	75.0671	66.1875	73.5448	77.557	72.1788	74.0067	76.5347	74.2024	76.0975	73.2003	72.8693	75.7707
STX1B	0.791141	0.730546	0.874526	0.520517	0.796355	0.399909	0.758908	0.984652	1.23736	1.08713	0.715072	1.51282
HSD3B7	6.90727	7.4881	7.95536	8.78754	8.18074	9.24496	8.279	7.11979	8.25802	9.11984	9.63645	8.99047
SETD1A	88.3948	89.8572	96.8467	93.6011	90.8569	94.9666	95.5534	96.4959	97.4554	93.4935	92.2103	95.8696
BCL7C	45.0342	43.5406	46.632	47.612	49.1327	47.3304	47.3973	44.1579	44.1145	46.0522	43.0746	44.7362
EFNA2	1.24757	0.694019	0.733473	0.979796	0.820487	0.964486	0.850897	0.90891	0.860771	0.81535	0.987481	0.821245
CIRBP	59.7616	60.0874	62.1477	64.0235	69.0175	64.7382	49.697	47.2381	52.8836	57.0141	58.5338	61.2908
ATP5F1D	26.4424	28.6739	26.9975	34.3847	27.0278	30.6518	28.2636	23.8589	26.9529	26.061	26.9003	26.0205
CBARP	1.88657	2.4108	2.53895	2.05145	1.83403	2.18774	2.82866	2.39851	2.79751	2.77823	2.17927	2.89597
HNRNPM	446.325	417.434	429.646	464.393	451.003	430.514	412.34	414.715	408.839	428.059	429.214	449.48
MARCHF2	3.89485	4.71202	4.40084	3.88856	4.31963	5.81044	4.53045	4.24158	3.65828	4.37873	3.67751	4.66813
NDUFB7	13.7537	15.3415	14.4438	16.0135	14.0448	14.1144	11.9126	12.9015	13.7454	13.4986	13.4161	14.5663
TECR	74.0325	71.484	74.8143	85.3341	81.4937	83.9103	65.703	68.2945	71.4709	75.888	71.5072	72.745
TIMM13	24.8905	26.4458	31.4265	29.0877	27.8483	28.2994	28.6315	29.3881	29.7773	29.1714	25.334	25.156
CDC34	18.1962	17.7523	19.4652	21.035	18.7023	19.7367	18.6737	21.2836	19.0984	19.055	18.2173	17.4623
MTAP	72.7545	75.2463	75.6888	76.0873	71.0204	70.2428	73.8211	73.041	69.83	67.4929	66.2634	64.4029
MISP	86.0518	89.3458	90.1326	109.4	96.2142	98.4011	76.4197	74.2276	73.8918	86.7593	80.3264	78.4937
CEP170B	84.3174	89.7111	93.01	93.9685	86.3925	88.2152	89.7811	90.8657	93.1516	89.7791	87.2388	80.871
POLR2E	74.7933	74.8445	77.3814	80.4351	78.0428	80.6169	72.3492	71.3494	77.2542	77.0053	72.5288	72.0534
POLRMT	22.7605	24.9116	24.2328	25.5359	21.6705	22.7007	25.3199	24.692	28.0558	21.8031	22.3034	20.2718
IZUMO4	0.334714	0.0730546	0.253895	0.398042	0.313716	0.164668	0.160981	0.126237	0.376587	0.301982	0.238357	0.345787
RASSF7	12.5061	11.3965	12.8076	15.2481	14.0689	13.2676	11.5676	9.13959	12.6695	11.7773	10.692	10.1575
GADD45B	3.37756	3.79884	4.20336	4.68465	4.05417	5.0812	4.9214	6.0089	5.62191	6.6134	5.89083	6.35384
PALM	16.6444	16.072	15.4029	12.4005	12.7658	14.7966	12.5105	10.9574	12.0239	8.93865	9.70455	8.38534
MKNK2	56.0797	53.8413	50.9764	61.1148	57.9892	61.1626	54.2964	52.8935	56.5957	55.2022	55.2989	56.6227
ARVCF	4.22956	4.09106	3.15958	3.33743	3.86112	3.85795	3.90953	3.05495	3.25479	3.83517	4.32448	2.98242
TRMT2A	21.8172	22.4278	21.6939	22.4741	22.3462	20.7247	24.3311	23.8841	23.6443	21.9541	22.4056	20.4447
RANBP1	162.701	156.994	162.126	153.522	153.286	151.189	162.199	160.953	157.333	154.554	152.685	158.155
ZDHHC8	19.5351	20.2727	21.7503	21.0044	19.6917	21.1011	20.3985	19.6173	23.7519	20.2026	18.7962	18.4996
KLHL22	6.66384	6.61144	7.13726	7.16476	6.51564	6.79845	7.33611	6.69058	7.12826	7.36835	6.87831	6.74285
MED15	44.6386	44.819	44.3187	46.724	47.2263	42.6726	43.1428	42.744	45.1367	47.7433	45.2539	44.6498
SNAP29	37.1228	35.2123	35.6581	36.0687	34.5329	36.9798	38.6813	39.3356	38.7347	39.167	38.8863	39.1604
CRKL	142.801	141.142	140.065	138.947	143.947	143.285	131.084	135.352	133.527	126.893	127.862	124.786
LZTR1	8.2157	8.73003	7.16547	7.86899	8.54272	8.16285	8.85393	8.35692	8.55391	8.57628	7.83174	9.37948
MMP11	0.486856	0.328746	0.451368	0.551135	0.458508	0.846866	0.528936	0.40396	0.645578	0.48317	0.238357	0.475458
CECR2	1.09543	1.05929	1.01558	0.949177	1.11007	1.10563	1.54081	1.08564	1.31806	1.6609	1.02153	1.25348
SMARCB1	70.8984	71.6301	75.717	74.5563	70.7791	72.7364	71.5903	73.142	69.6686	69.1236	66.6379	68.4659
BCL2L13	73.6978	69.6211	72.106	76.5466	76.2812	77.3001	69.9115	69.6578	66.0642	73.4721	66.3315	72.7882
DDTL	2.28214	2.11858	2.22863	1.37784	1.71337	1.59964	1.77079	1.36336	2.39402	1.6911	1.87281	1.12381
DDT	14.4535	15.4145	15.149	15.4624	13.0554	15.2671	14.4193	13.7346	14.3641	14.4649	13.314	12.8806
GSTT2	0.334714	0.109582	0.592421	0.275568	0.265452	0.517529	0.98888	0.70693	0.376587	0.785152	0.272408	0.259341
CABIN1	57.2969	55.3389	59.9755	57.6242	57.9409	58.175	55.3773	54.989	56.2191	53.5715	53.4602	48.4967
TBC1D10A	7.60713	7.30546	8.35031	7.65466	7.93942	8.72743	8.94592	8.53365	8.55391	8.81786	8.75112	8.03956
SUSD2	1.065	0.474855	0.366737	0.704228	0.917015	0.564577	0.597928	0.378712	0.726275	0.875746	0.544817	0.864468
SF3A1	179.163	179.057	183.763	176.792	177.925	171.185	186.461	190.492	189.585	181.521	176.044	177.562
RNF215	8.79384	9.0953	9.64799	9.92043	9.55627	10.6094	10.1418	10.6797	10.7596	10.1466	10.6239	11.2813
SEC14L2	12.2018	13.1864	14.1053	12.0637	13.2243	11.3386	14.2353	14.8708	15.0904	14.1025	13.9609	14.9985
SPECC1L	44.4865	39.4495	41.0745	41.7026	42.6653	43.1431	44.4996	44.991	43.1192	44.5725	45.7987	43.0938
PPIL2	30.2764	28.5644	28.6337	28.3528	27.7035	28.9111	26.6078	30.1707	30.7726	29.2016	27.7857	27.8791
YPEL1	0.517285	0.146109	0.310316	0.581754	0.36198	0.823342	0.620925	0.479702	0.537982	0.603963	0.510766	0.561904
SNRPD3	85.4737	83.1362	85.5907	94.336	92.1842	94.2844	84.3078	85.8162	80.3745	91.9534	94.3895	95.4805
PES1	114.289	114.769	122.264	107.9	100.51	99.2715	131.613	133.938	130.434	110.978	114.922	112.64
MAPK1	230.831	217.666	228.956	235.61	234.442	232.959	222.567	225.511	220.142	228.962	232.501	229.257
PRODH	0.60857	0.255691	0.394947	0.428661	0.651564	0.376385	0.137983	0.227227	0.107596	0.271783	0.238357	0.172894
PPM1F	24.5254	26.044	25.9819	25.934	24.3492	25.1472	27.8726	25.4495	25.1507	24.6417	22.0991	22.9516
SLC35E4	4.53385	4.85813	5.38821	5.90939	4.77813	4.91653	6.50821	7.0188	7.69314	6.22082	5.95893	4.7978
TOP3B	18.6831	18.0445	18.4497	16.9321	18.6299	18.6311	17.5699	18.6074	18.7487	18.8738	18.3876	19.148
CRYBB3	0.699856	0.219164	0.253895	0.21433	0.313716	0.517529	0.528936	0.353465	0.242092	0.543567	0.340511	0.302564
CYTH4	1.61271	1.46109	1.15663	1.56155	1.01354	1.05858	3.65656	3.43366	3.17409	3.05001	3.50726	3.06886
ESS2	10.8934	9.97196	10.72	10.6553	10.6181	10.4917	11.8896	11.8411	13.3688	11.4149	12.2924	11.022
CRYBB2P1	3.68185	4.05453	3.89305	3.21496	3.11303	3.29337	3.49558	3.28217	3.46998	3.01982	2.86029	3.02564
MFNG	15.0317	15.2684	16.221	14.8194	15.3479	16.3257	14.3043	12.548	16.274	16.2466	14.5739	15.6901
CARD10	122.718	128.795	130.812	126.026	113.734	115.88	128.048	117.603	131.375	120.4	110.734	109.398
LRP5L	0.730284	0.584437	0.677052	0.520517	0.6033	0.446957	0.551933	0.757425	0.806973	0.634161	0.681021	0.432234
SLC25A1	66.8818	63.2288	69.1157	72.4437	68.1487	70.7368	62.5754	61.9068	64.8806	68.429	65.5483	60.7721
GRK3	20.7218	24.5829	23.1044	18.8611	17.737	19.3603	22.2153	21.5614	20.2281	19.5986	16.8553	18.8886
GGA1	56.9926	56.106	56.816	57.2568	56.855	53.2585	53.9285	54.3831	54.7934	57.1349	55.1287	50.3121
HIRA	28.2681	28.0895	27.9002	29.8225	26.0143	25.5471	27.9186	27.5198	29.5352	25.9704	24.8573	24.8967
SH3BP1	47.651	47.8143	46.1806	49.0204	44.3063	45.7543	47.9262	45.1678	46.8313	42.217	41.9169	40.7597
LGALS1	182.358	186.764	195.668	203.246	186.299	185.722	218.129	207.812	222.644	218.665	209.925	200.254
HPS4	37.1228	38.2076	35.6017	33.1906	35.1603	34.1805	37.8764	37.24	36.0986	35.6942	34.4597	33.9304
PIK3IP1	0.912855	1.16887	0.902736	1.07165	1.11007	1.34087	0.804903	0.681682	0.59178	1.02674	0.783174	1.03736
None	8.85469	8.83961	9.84547	8.35888	7.48092	7.66884	8.55496	8.91236	8.71531	7.48914	8.2063	8.2989
SRRD	18.0745	19.7978	18.7036	18.065	17.8818	16.114	18.1908	19.1628	19.0984	17.2129	20.5668	18.6293
PATZ1	61.3439	59.9779	61.4707	63.1968	59.3647	58.9513	58.5279	57.539	57.1606	57.6785	55.0606	55.4989
TRIOBP	88.0601	90.2225	87.3397	91.9477	90.1088	89.2973	87.2744	83.1147	83.8176	83.4375	84.5488	83.0754
TFIP11	28.9071	28.6374	30.016	28.2304	27.3174	27.7113	30.4943	33.0995	31.2029	28.0541	29.5563	30.5157
GCAT	7.48541	6.86714	8.37852	9.18559	8.3738	7.22189	9.01491	8.60939	9.44158	8.75746	8.37656	9.07692
ANKRD54	36.7272	39.8513	39.1562	40.0798	39.7454	39.4263	36.4736	35.8262	38.0622	37.5967	36.7411	36.9128
EIF3L	280.429	294.008	299.257	300.246	292.769	299.391	277.898	272.067	273.833	272.055	274.383	261.242
SNU13	182.936	194.179	198.292	191.428	170.613	178.124	213.299	205.01	210.727	195.895	177.236	181.625
MICALL1	120.984	122.111	118.005	128.629	124.497	132.252	110.088	109.397	110.582	121.578	117.374	112.208
POLR2F	46.4339	47.0837	50.3557	46.9077	45.5371	42.8844	48.7541	50.5707	50.8124	47.1393	48.3184	48.5399
CCDC134	53.828	55.5946	55.5183	57.6855	55.3346	55.2815	59.6318	59.5336	57.2951	58.5542	57.1036	56.3201
DEPDC5	15.5794	16.2912	15.7697	15.0644	14.8894	14.9613	18.0068	17.3955	17.6189	18.1793	16.8212	17.7648
PICK1	33.3801	33.4225	33.9937	32.3639	32.2403	32.4632	40.1301	38.6287	37.4973	35.4828	40.3505	36.8264
TTC28	9.61541	9.71627	7.36294	5.69506	5.69515	6.23388	10.2798	10.9827	10.3024	7.51934	6.70806	7.34798
CENPM	28.2681	30.2081	32.6396	32.9763	28.9342	30.6989	28.5165	27.646	30.665	29.9566	26.8663	23.8593
SEPTIN3	8.76341	8.36476	8.68883	6.85857	6.6363	7.29246	11.0847	12.1693	10.3024	9.30103	8.64897	9.33626
SLC5A4	0.60857	0.474855	0.677052	0.21433	0.434376	0.211717	0.528936	0.454455	0.564881	0.422774	0.442664	0.475458
KDELR3	47.7119	46.6089	48.7477	45.6524	47.8055	48.8359	53.6295	57.2866	52.8836	49.5552	51.5533	56.0176
CYP2D6	1.12585	1.09582	1.072	1.16351	1.2066	1.52906	0.942886	1.08564	1.31806	1.02674	1.25989	1.16703
DDX17	1080.12	1056.52	1011.01	981.97	1162.1	1078.86	938.01	890.959	972.644	1009.31	994.393	1007.67
DMC1	4.07742	5.73479	4.42905	4.40908	4.05417	4.35195	5.10538	5.57969	4.19626	4.80151	4.8012	4.2359
TCF20	235.364	225.702	232.172	205.114	212.41	213.222	229.903	240.306	231.198	206.284	210.401	206.911
HSCB	6.45084	6.79408	6.65768	7.10352	6.5639	6.32797	8.41698	7.90246	6.83237	7.09657	7.04857	6.87252
CBY1	23.5212	23.1583	24.656	21.3412	21.9118	24.418	24.0091	23.1772	21.7076	22.709	21.5203	23.4271
TOMM22	169.974	169.742	182.691	184.171	175.126	168.62	188.577	187.589	178.368	178.924	179.006	179.204
XBP1	70.9593	70.7899	74.7578	69.7186	68.4866	70.5957	69.2676	72.94	68.9155	63.2651	63.335	61.8527
RTCB	98.3753	99.8657	105.366	104.593	92.8599	98.5188	111.376	107.58	104.557	102.221	100.417	99.0681
JOSD1	142.162	142.164	148.698	136.467	133.209	138.792	150.471	149.945	148.026	138.519	139.711	140.692
FBXO7	80.3617	87.1177	85.7317	78.9348	73.2164	78.7585	81.8241	84.3014	77.9805	75.9786	75.4571	72.7882
GTPBP1	80.5442	84.7068	81.2745	73.301	75.702	74.1714	81.8011	83.9731	85.8888	71.2978	73.7886	66.0886
POLDIP3	141.006	137.16	138.344	140.08	138.807	139.074	131.659	132.777	128.174	127.315	126.227	127.941
RAB36	5.05113	4.82161	4.40084	4.22537	4.07831	3.55213	5.12838	5.73118	5.9178	3.92576	3.91587	3.58754
TIMP3	6.14656	8.14559	6.06526	4.99084	3.71633	4.28138	10.7857	10.7554	9.06499	7.06637	5.72058	7.39121
PPP6R2	17.466	16.4738	16.6442	17.7282	16.2408	16.9373	15.2012	18.2034	15.736	16.307	16.2424	15.8198
SBF1	38.0661	37.6962	39.4383	41.5801	38.587	40.2026	36.5886	34.4628	37.0669	32.8254	35.3109	31.4667
SUN2	229.674	229.355	228.025	255.91	242.961	252.248	183.15	173.475	186.249	193.208	186.498	183.181
CYB5R3	214.034	218.36	219.986	216.657	208.79	218.186	215.116	214.78	216.618	204.079	204.34	204.231
DNAL4	16.3097	14.2091	16.4185	15.738	14.5275	16.8668	14.9712	14.9465	14.7138	14.5857	15.7656	14.696
LMF2	13.2668	14.7205	13.1461	14.9113	13.1761	14.3967	13.1544	12.4975	13.6378	13.9817	13.6204	13.2696
RHBDD3	9.12855	10.1546	8.94273	9.24682	10.1596	9.03324	10.6937	10.5535	10.5444	10.5392	10.1813	9.89816
PACSIN2	220.515	220.406	227.941	222.138	218.563	221.22	209.597	206.02	213.068	212.686	204.953	198.914
TTLL1	4.41213	3.94495	3.72379	2.75568	2.9441	3.31689	3.54157	3.58514	2.74371	2.80843	2.99649	2.85275
RASL10A	0.456428	0.219164	0.197474	0.122474	0.265452	0.164668	0.551933	0.479702	0.484184	0.241585	0.374562	0.432234
AP1B1	179.832	178.436	185.682	191.152	182.196	181.112	183.357	193.472	193.7	187.591	193.785	187.201
HMGXB4	95.0282	94.277	96.9877	91.7028	88.1783	88.7798	92.6558	95.183	90.112	88.6316	95.5813	98.3765
TOM1	8.94598	8.94919	8.46315	8.3895	7.55331	9.40962	8.00303	7.47326	7.53175	7.15696	7.83174	8.73113
CHKB	3.71228	3.25093	3.15958	3.27619	3.52327	3.31689	3.51857	3.43366	3.38929	3.47279	3.67751	3.45787
BIK	18.0137	17.8619	17.7726	18.2487	16.82	16.9373	20.9045	21.5361	20.255	17.2733	18.013	15.6037
HMOX1	8.48955	7.12283	8.68883	8.78754	7.89116	8.13932	9.19889	9.59405	10.7596	10.5694	9.6705	9.76849
MCAT	30.1851	31.0117	29.5364	28.4141	26.7382	27.8525	31.5982	30.9534	31.714	26.4838	25.2318	23.989
THOC5	50.0245	47.8508	51.8791	45.7748	47.347	44.7663	51.7897	55.292	56.784	50.4309	48.5568	49.7502
MCM5	196.051	192.572	208.363	221.005	206.884	202.636	194.763	192.79	195.987	194.929	189.835	185.299
APOBEC3H	0.152143	0.438328	0.282105	0.275568	0.24132	0.211717	0.41395	0.60594	0.537982	0.271783	0.340511	0.389011
ARSA	3.86442	3.90842	2.9621	2.90877	3.23369	3.29337	3.51857	3.38316	3.12029	2.86882	2.41763	4.01978
TSPO	81.3354	87.7751	89.5966	104.348	87.2613	95.5312	83.4569	73.2177	84.1942	80.6291	72.8693	66.3047
RASD2	1.917	2.009	1.63621	1.59217	1.64097	1.48202	1.24185	1.69158	1.61395	1.5703	1.19179	0.691575
TTLL12	188.17	188.956	193.27	188.09	180.435	184.64	184.852	191.048	188.025	169.744	162.424	158.284
CBX7	21.6955	21.1493	21.1579	18.2487	20.4398	22.042	20.6745	19.5668	21.6538	20.1422	18.1492	18.4996
PDGFB	11.4411	12.8576	11.7638	11.482	10.5939	11.3621	19.5016	19.3901	20.1743	17.7565	18.694	15.6037
RPL3	1206.09	1247.48	1291.48	1307.57	1253.68	1241.62	1163.38	1144.75	1185.25	1144.21	1123.65	1101.29
ZMAT5	3.40799	4.20064	4.59831	4.16413	4.39202	3.88147	4.62244	4.64554	4.25006	4.62032	4.56284	3.02564
RBFOX2	153.603	154.072	152.28	147.306	149.015	150.672	141.387	142.371	142.834	138.247	140.018	140.779
SYNGR1	18.0441	16.3642	17.9419	17.82	16.458	17.0314	17.6849	16.4866	18.2645	16.8204	16.7191	15.6037
TAB1	55.106	57.7497	57.6058	60.6249	58.2787	56.9517	53.3995	53.1712	53.9596	52.3334	52.6429	51.652
ASCC2	66.6384	64.215	66.746	65.9219	66.8215	67.3494	67.8878	73.1925	71.6323	69.8483	71.4051	67.9904
MTMR3	68.951	75.575	70.1031	68.3101	68.559	69.89	66.5999	72.94	71.7399	72.1434	70.6219	68.2498
MIEF1	109.056	114.075	116.425	110.074	108.039	102.236	124.875	127.121	118.813	112.277	109.781	113.937
PNPLA5	0.486856	0.255691	0.451368	0.21433	0.265452	0.305813	0.804903	0.60594	0.537982	0.48317	0.408613	0.302564
APOL1	50.0853	50.4442	38.9587	19.8409	21.1879	23.9004	55.1243	50.3182	46.7237	18.5719	17.366	18.9751
PNPLA3	17.1312	16.6199	17.293	17.7588	15.8064	16.8432	17.8918	19.0114	17.7265	17.9075	19.1707	17.5919
MYH9	1673.87	1694.76	1817.12	1686.29	1624.13	1556.78	1790.47	1869.2	1909.97	1749.26	1716.48	1708.71
CACNA1I	0.334714	0.255691	0.338526	0.21433	0.337848	0.470481	0.183978	0.40396	0.322789	0.48317	0.510766	0.432234
SAMM50	127.161	124.522	130.869	135.304	130.433	128.112	130.463	133.357	126.722	130.003	134.127	120.766
TXN2	55.4103	53.4029	54.2488	56.7057	54.5142	53.2349	55.4693	52.3128	53.7713	56.8631	56.2864	52.6894
FOXRED2	94.6935	99.7561	95.3797	92.4682	92.7633	92.426	111.146	106.873	106.628	101.919	97.9989	91.115
EIF3D	218.903	224.278	234.175	213.779	217.791	203.954	230.685	234.423	232.623	209.243	201.14	200.686
TNRC6B	169.761	166.857	171.943	171.403	181.424	170.808	164.614	173.98	167.931	173.821	186.736	185.731
SGSM3	21.3	22.099	21.6657	21.8923	22.2738	22.5596	19.1567	19.5416	19.6901	21.3803	20.2944	19.6234
IFT27	12.0497	11.0678	10.9457	10.3491	11.1731	11.2445	11.6366	10.9322	10.5713	10.3882	11.2368	10.8059
KIAA0930	124.24	131.973	131.094	123.24	114.748	117.291	129.198	127.449	128.712	116.323	116.591	110.955
SLC25A17	62.1046	60.0144	65.5048	65.432	61.7296	60.2451	71.1764	69.885	70.2335	65.0166	68.034	62.7172
FAM118A	47.225	47.5586	51.2021	48.6224	48.2157	49.377	49.835	52.2118	50.8393	49.3136	48.6249	49.7934
KCTD17	6.32913	5.55215	6.65768	6.12372	5.06772	5.33996	7.86505	7.97821	7.69314	7.94211	6.67401	6.61318
ST13	904.548	861.278	878.475	894.645	899.785	874.013	890.038	938.676	889.58	908.36	929.798	948.495
RBX1	80.4225	82.917	83.4467	85.0891	84.9205	88.7798	84.6987	79.5043	85.9157	89.6583	85.7406	81.6923
EP300	449.399	444.172	449.732	451.165	462.61	431.831	456.771	481.444	451.663	470.004	473.616	482.546
L3MBTL2	52.7022	50.2981	52.9511	52.3578	49.1327	52.5057	56.6651	55.9737	53.1257	53.6017	53.5964	51.9978
CHADL	1.03457	0.694019	0.761684	0.642991	0.965279	1.10563	0.873894	0.732177	0.645578	0.936143	0.64697	0.907692
RANGAP1	281.616	279.471	289.214	292.316	282.561	273.82	265.181	264.215	272.004	260.489	256.166	241.576
ZC3H7B	291.748	291.634	299.596	290.081	270.351	282.806	284.591	284.59	291.613	272.78	268.527	268.547
PHF5A	130.66	131.754	140.122	138.764	128.961	133.828	129.865	131.615	130.837	132.781	125.614	140.087
ACO2	157.711	157.031	162.944	158.329	155.072	158.976	151.644	154.742	151.684	152.41	154.864	150.893
POLR3H	92.4114	90.1129	95.6618	91.2435	82.0246	83.4163	87.3664	86.2454	87.1531	76.0389	72.7671	70.1516
TRMU	126.856	117.801	122.039	122.138	121.505	115.762	117.079	119.37	120.938	116.625	113.935	113.418
PMM1	17.7094	20.1996	19.7756	19.2897	16.7959	18.2782	17.3169	18.052	17.4575	18.3303	16.8553	16.9868
DESI1	111.764	119.043	118.879	113.871	108.401	113.151	129.359	130.353	132.882	125.051	117.783	117.092
CERK	103.487	103.92	110.67	138.212	131.037	133.076	103.372	104.828	107.516	131.755	133.957	124.527
BRD1	114.776	111.043	114.14	112.585	116.364	114.327	115.492	116.012	113.218	114.179	108.657	116.617
ZBED4	156.646	154.255	165.314	163.044	165.039	161.493	144.905	145.905	143.022	137.462	142.231	134.814
MLC1	0.273857	0.292219	0.169263	0.153093	0.386112	0.235241	0.321961	0.328217	0.268991	0.362378	0.510766	0.259341
HDAC10	3.68185	4.12759	3.58273	4.01104	4.2231	3.95204	3.44958	3.48415	4.00796	4.22774	3.43916	3.63077
ABHD4	20.5088	20.3092	20.5372	22.8415	22.4186	23.43	16.144	17.3955	17.4037	20.7159	21.8608	22.0439
KHNYN	76.0408	76.1229	71.3444	75.7505	77.8256	76.712	70.9464	66.2999	72.3317	70.4221	70.7921	73.8256
FKBP3	130.295	128.028	133.013	126.21	132.388	128.512	124.622	125.152	124.112	121.759	127.896	134.511
SDR39U1	21.087	21.7703	21.1015	21.8617	21.6223	21.0776	21.1804	21.5866	23.4022	20.5045	20.9755	21.3524
RBM23	102.179	93.8752	96.6492	105.144	104.974	103.388	99.5549	95.2083	96.8636	103.821	103.073	102.656
PRMT5	151.504	147.205	150.813	151.991	147.084	145.661	162.176	166.179	162.202	154.011	148.599	154.005
COCH	2.55599	2.59344	2.99031	1.92897	2.29254	1.83488	3.3346	3.30742	3.52378	2.05347	2.51978	2.72308
AP4S1	35.2058	32.1806	34.5297	35.487	36.3669	34.9568	30.9313	32.3168	31.714	32.161	34.4256	31.4234
POLE2	24.9818	25.2038	26.1511	25.4747	24.9042	24.2533	25.6189	24.6415	23.2677	23.6452	25.5723	22.5626
VCPKMT	14.2101	13.4055	13.936	15.2175	16.6269	15.1024	15.0402	15.098	14.1758	14.3139	14.5058	13.9179
SOS2	50.207	50.8095	49.5376	47.4895	53.3799	56.8812	46.7533	45.0415	47.3693	49.2532	51.4511	52.9487
CDKL1	6.90727	7.4881	7.92715	7.96084	5.93647	7.71589	5.61132	5.22623	5.64881	5.31487	5.41412	4.84102
NIN	163.34	159.15	165.342	174.189	180.652	169.279	171.237	173.652	161.045	183.363	191.639	191.177
PYGL	160.875	167.66	170.42	174.189	166.414	168.221	158.658	154.565	160.05	160.624	162.424	154.567
TRIM9	2.86028	2.4108	1.57979	2.69444	2.4132	2.47003	2.41471	2.95396	3.41618	3.35199	2.69003	2.50696
PSMC6	167.844	170.035	169.827	177.221	177.998	178.171	175.837	164.79	165.994	177.656	176.01	179.464
GNPNAT1	252.526	254.486	252.258	272.536	268.299	260.458	243.655	244.295	235.663	248.44	251.263	251.258
DDHD1	41.0176	42.9196	40.5385	40.5084	41.7001	39.4734	46.5694	44.9405	45.1098	43.5759	43.6535	42.2293
CDKN3	68.0077	65.8588	71.4854	74.587	75.4848	75.1829	58.068	60.291	60.9802	62.631	61.326	64.6622
CNIH1	185.431	201.192	188.108	209.186	211.493	211.199	198.535	184.584	186.169	201.059	203.966	198.309
CGRRF1	17.8615	18.4098	17.4905	19.6265	20.3674	19.2427	20.7205	19.996	21.4386	20.4743	23.1888	21.7414
ATP6V1D	80.5442	81.8942	82.4593	85.4872	85.017	82.1225	98.2211	91.9009	92.1025	99.1103	95.377	100.84
PLEK2	21.4521	25.5326	22.8787	21.9229	21.212	20.7482	28.1486	29.893	27.3295	25.3966	24.04	24.8102
PIGH	12.6278	13.1133	12.0459	12.9517	13.4656	13.2911	11.4986	10.6544	11.8894	11.8075	12.8032	11.1949
PSMA3	155.368	153.415	153.042	149.664	154.686	156.953	150.034	146.839	145.928	143.26	144.819	144.712
VTI1B	129.382	125.617	131.856	133.436	137.021	134.346	124.024	125.354	120.212	129.943	133.242	129.67
TIMM9	48.4726	47.6316	50.9482	44.9481	43.9685	46.5306	47.7192	47.9955	47.6114	45.9012	44.5047	45.6439
GSTZ1	28.2072	27.3955	25.7562	26.332	26.3039	24.912	26.9987	28.1509	25.6348	23.5546	25.7085	25.4586
KIAA0586	69.3161	66.6989	61.781	68.004	71.2135	73.8185	58.091	60.4172	56.4612	59.9131	65.2418	59.778
TMED8	129.565	127.371	132.166	128.966	127.658	130.559	134.258	142.169	135.276	136.677	138.86	129.627
SAMD15	4.53385	3.76231	3.80842	3.58238	3.88525	3.97557	4.71443	4.84752	3.87347	4.52972	4.42664	5.83516
AHSA1	305.959	286.593	290.314	289.744	284.251	279.63	280.474	287.771	273.94	267.344	277.686	280.909
DAAM1	75.8583	79.9583	74.3347	72.1987	73.1682	74.2419	75.4769	72.738	73.838	78.0622	74.4697	75.9436
SPTLC2	187.287	189.467	178.996	168.219	175.295	176.807	166.776	164.109	160.211	156.366	154.558	154.913
RIN3	45.9166	48.764	52.7536	52.2966	48.2157	52.1293	46.9143	41.0524	44.6525	46.475	43.0746	42.8776
LGMN	130.873	130.987	131.799	135.151	128.165	132.088	158.773	162.316	158.274	156.608	148.122	153.962
ALKBH1	28.9984	28.8566	28.6054	26.2708	25.7488	25.4766	32.2651	32.1653	33.0859	29.6848	28.2283	29.3055
SNW1	201.558	192.718	196.514	191.428	192.766	182.617	199.57	202.737	185.146	189.463	193.342	192.69
ITPK1	185.523	194.362	191.013	186.498	171.313	181.394	188.324	193.042	185.093	172.794	162.151	158.068
DHRS7	49.2029	47.8143	46.8012	47.9794	44.9579	47.9891	44.5916	42.6683	44.0876	45.3576	41.8828	41.5377
PPM1A	120.649	125.91	119.048	119.78	121.456	122.396	110.203	111.518	107.462	113.183	113.867	112.727
SIX4	67.0036	69.3288	65.1381	66.5036	71.4789	68.408	68.9686	68.4712	67.7588	66.4359	68.2724	62.8469
GALNT16	1.55185	1.53415	1.91831	1.28598	0.844619	1.43497	2.06975	1.59059	2.04433	1.32872	1.63445	1.38315
ASB2	1.58228	1.35151	1.29768	1.25536	1.90643	2.02307	4.34647	4.0396	4.03486	5.82824	5.07361	6.78608
CEP128	56.1102	51.6131	50.92	49.1429	50.0497	48.6478	52.3647	56.7059	49.7095	53.9943	54.4136	52.6894
ERH	256.36	264.933	272.401	280.16	265.017	264.787	264.813	259.898	255.649	270.968	260.797	273.647
HIF1A	301.729	296.711	298.241	304.594	309.758	309.977	293.26	302.288	284.135	292.801	301.59	313.24
SUSD6	25.1339	26.9572	22.0606	25.5665	25.7006	28.1348	28.9995	29.4891	28.4323	31.8591	28.9093	29.0461
SRSF5	186.162	169.487	166.724	161.605	190.208	177.16	170.708	157.418	165.16	173.76	174.784	180.415
EIF5	245.801	252.988	254.543	245.592	242.068	235.429	242.552	246.819	236.362	238.384	240.06	232.283
DICER1	270.662	271.763	274.94	285.733	300.588	278.878	275.507	263.432	267.7	273.837	283.816	287.695
ZFYVE21	21.9998	25.2769	26.3204	27.8017	27.6553	27.1703	22.1463	21.4351	22.9718	23.5848	23.8357	24.5941
MTHFD1	647.853	645.73	672.623	676.855	657.283	642.913	619.338	627.829	595.519	607.285	606.858	619.91
ZC3H14	224.106	218.251	221.96	225.047	229.93	222.702	223.027	221.648	213.74	226.456	231.547	237.902
TELO2	38.6138	37.1483	37.8021	41.3658	40.7831	39.9909	45.2585	39.2093	47.5038	43.5457	40.2143	38.5553
PCNX1	170.095	171.861	176.231	173.301	171.361	171.537	176.619	177.515	171.374	169.804	178.802	177.951
BDKRB1	0.456428	0.803601	0.987368	0.642991	1.08594	0.564577	0.98888	0.70693	0.914569	0.845548	1.43014	1.25348
GSKIP	92.1071	94.6058	93.6589	98.9594	98.2413	96.4016	103.097	101.47	97.1595	103.036	109.542	99.3706
VRK1	170.613	172.08	169.658	169.229	172.206	168.762	171.283	177.111	166.801	171.284	171.073	174.882
PSMC1	428.951	417.946	435.852	443.113	436.499	434.607	443.708	450.693	432.887	463.421	466.159	477.446
PAPLN	9.09812	9.31447	8.3221	7.01166	6.92588	6.61026	6.6002	6.96831	7.45105	6.28122	7.49123	5.01392
RPS6KA5	44.8212	45.9514	40.9334	39.8042	43.8961	45.7308	36.7725	38.4014	36.9594	38.2913	41.0996	43.3963
PPP4R3A	400.956	396.942	409.165	397.92	403.897	396.78	397.231	409.641	389.068	401.696	408.204	403.707
C14orf93	7.42455	7.23241	6.91157	6.85857	7.26373	7.08074	6.99115	7.17029	7.23586	7.48914	7.18477	7.08864
PSMB5	96.2149	97.7106	104.069	112.86	105.819	104.353	105.994	107.756	106.305	112.639	107.669	106.33
YY1	237.251	237.975	230.536	253.369	253	254.93	219.669	219.906	217.049	231.378	235.735	233.925
ACIN1	282.559	258.833	264.05	272.077	283.551	275.137	261.823	258.358	261.54	272.75	278.299	284.799
CCNB1IP1	27.1422	27.5051	27.8438	26.7301	27.0278	26.6292	30.3563	30.5495	28.2709	26.514	26.8322	27.274
TRIP11	268.288	258.248	258.719	275.629	287.846	272.291	252.716	265.023	249.758	277.883	285.246	297.075
[truncated: 18,717 more rows]
